# Supplementary material for: Prevalence and associated factors of dyslipidemia among adults with coexisting chronic disease in Ethiopia: A systematic review and meta-analysis
Source: PLoS One. 2025 Apr 29;20(4):e0320119. doi: 10.1371/journal.pone.0320119 (PMC12040176; doi:10.1371/journal.pone.0320119)
Supplement: S1 File — (XLSX) [file pone.0320119.s008.xlsx]

## Sheet: Dyslipidemia and Factors_R_Data
Author and Publication year	Region	Study design	Study population	Sample size	Frequency of overall Dyslipidemia	Frequency of elevated TC	Frequency of elevated TG	Frequency of elevated LDL-c	Frequency of low HDL-c	Footnote
Assefa et al. 2023	Addis Ababa	Cross-sectional	HIV patients	288	159	65	54	14	140**	* HDL-c cut-off < 40 mg/dl and ** HDL-c cut-off < 40 mg/dl for males and < 50 mg/dl for female; - value not mentioned (either did not mentioned in the original study or used a different cut-off value); HDL-c: High Density Lipoprotein-cholesterol; LDL-c: Low Density Lipoprotein-cholesterol; TG: Triglyceride. For Lissane et al. 2022 study, the denominator varies for each dyslipidemia component (TC-…
Hashim et al. 2022	Addis Ababa	Cross-sectional	Dyspeptic patients	346	253	80	72	201	191*
Kabtu and Tsegaw 2022	Addis Ababa	Cross-sectional	Diabetic patients	165	-	51	72	26	-
Lissane et al. 2022	Addis Ababa	Cross-sectional	Stroke patients	TC-114, LDL-c-89	-	24	-	28	-
Woldeyes et al. 2022	Addis Ababa	Cross-sectional	HIV patients	280	188	-	-	-	-
Woldeyes et al. 2022	Addis Ababa	Cross-sectional	HIV patients	333	231	166	120	140	34*
Woldu et al. 2022	Addis Ababa	Comparative cross-sectional	HIV patients	510	-	-	-	-	194**
Amogne et al. 2021	Addis Ababa	Cross-sectional	Psychiatric patients	510	-	-	126	-	176**
Challa et al. 2021	Addis Ababa	Cross-sectional	Psychiatric patients	200	-	-	61	-	88**
Fanta et al. 2021	Addis Ababa	Prospective cohort	Acute Coronary Syndrome patients	176	90	-	55	-	66**
Kemal et al. 2020	Addis Ababa	Cross-sectional	HIV patients	353	264	162	102	110	126**
Kumie et al. 2020	Addis Ababa	Comparative cross-sectional	Breast cancer patients	91	-	12	53	14	43*
Yazie 2020	Addis Ababa	Prospective cohort	HIV patients	63	46	24	15	11	26*
Adal et al. 2018	Addis Ababa	Cross-sectional	HIV patients	594	-	95	170	-	-
Abebe et al. 2014	Addis Ababa	Comparative cross-sectional	HIV patients	252	-	67	98	38	156*
Kelem et al. 2023	Amhara	Cross-sectional	Metabolic syndrome patients	384	-	-	228	-	-
Mohammed et al. 2023	Amhara	Cross-sectional	Hypertensive patients	384	358	183	193	170	229*
Kassaw et al. 2022	Amhara	Comparative cross-sectional	Epileptic patients	102	-	-	34	-	41**
Nigatie et al. 2022	Amhara	Comparative cross-sectional	H. pylori-infected patients	117	84	12	12	41	53**
Bogale and Aderaw 2021	Amhara	Cross-sectional	Hypertensive patients	203	-	101	105	-	147*
Fiseha et al. 2021	Amhara	Cross-sectional	HIV patients	392	235	185	121	116	68*
Kifl et al. 2021	Amhara	Cross-sectional	Hypertensive patients	372	-	-	-	-	115*
Worku et al. 2021	Amhara	Cross-sectional	Diabetic patients	327	-	118	-	-	-
Zerga and Bezabih 2020	Amhara	Cross-sectional	Diabetic patients	330	-	-	170	-	160**
Belete et al. 2018	Amhara	Cross-sectional	Diabetic patients	159	-	82	99	92	50**
Birarra and Gelayee 2018	Amhara	Cross-sectional	Diabetic patients	256	-	-	176	-	172**
Gebrie et al. 2018	Amhara	Cross-sectional	Hypertensive patients	100	-	-	-	54	-
Abebe et al. 2016	Amhara	Cross-sectional	HIV patients	462	-	86	133	82	300*
Tachebele et al. 2014	Amhara	Cross-sectional	Hypertensive patients	300	-	-	82	-	244**
Fentie and Yibabie, 2023	Dire Dawa	Comparative cross-sectional	Psychiatric patients	96	-	41	37	-	34*
Letta et al. 2022	Harar	Cross-sectional	Diabetic patients	879	-	362	555	-	-
Ataro et al. 2018	Harar	Cross-sectional	HIV patients	425	-	128	-	101	181*
Addisu et al. 2023	Oromia	Cross-sectional	Cardiac Patients	269	206	107	120	79	144*
Abdissa and Hirpa 2022	Oromia	Cross-sectional	Diabetic patients	390	-	114	247	-	187*
Sahiledengle et al. 2022	Oromia	Cross-sectional	Diabetic patients	256	-	53	216	24	81**
Gebremedhin et al. 2021	Oromia	Case-control	Hypertensive patients	136	-	79	73	-	53*
Haile et al. 2021	Oromia	Cross-sectional	Metabolic syndrome patients	381	-	54	170	-	256**
Woyesa et al. 2021	Oromia	Comparative cross-sectional	Diabetic patients	96	-	-	-	-	23**
Abdu et al. 2020	Oromia	Cross-sectional	H. pylori-infected patients	369	286	130	196	99	154*
Duguma et al. 2020	Oromia	Cross-sectional	HIV patients	271	88	70	71	50	215*
Haile and Timerga 2020	Oromia	Cross-sectional	Diabetic patients	248	-	34	119	-	126*
Timerga et al. 2020	Oromia	Cross-sectional	Metabolic syndrome patients	256	115	-	-	-	-
Zewudie et al. 2020	Oromia	Cross-sectional	Stroke patients	220	-	-	122	-	54*
Asaye et al. 2018	Oromia	Cross-sectional	Psychiatric patients	360	-	13	91	-	238**
Bosho et al. 2018	Oromia	Cross-sectional	HIV patients	268	-	-	80	-	132**
Mohammed et al. 2015	Oromia	Cross-sectional	HIV patients	393	-	136	260	157	353*
Hirigo et al. 2021	Sidama	Cross-sectional	Psychiatric patients	245	143	61	66	47	170*
Teshome et al. 2020	Sidama	Cross-sectional	Psychiatric patients	245	-	-	66	-	101**
Hirigo and Geleta 2018	Sidama	Cross-sectional	Hypertensive patients	238	216	92	148	50	145*
Tadewos et al. 2017	Sidama	Cross-sectional	Hypertensive patients	238	-	-	148	-	145**
Woyesa et al. 2017	Sidama	Cross-sectional	Diabetic patients	314	-	-	221	-	123**
Hirigo and Tesfaye 2016	Sidama	Cross-sectional	HIV patients	185	-	78	83	57	130**
Ambachew et al. 2015	Sidama	Cross-sectional	Diabetic patients	295	-	102	88	103	36*
Tesfaye et al. 2014	Sidama	Cross-sectional	HIV patients	374	-	98	-	-	-
Timerga et al. 2022	SNNPR	Cross-sectional	Metabolic syndrome patients	324	-	-	146	-	169*
Bune et al. 2019	SNNPR	Comparative cross-sectional	HIV patients	633	375	-	234	-	218**
Gebre and Assefa 2019	SNNPR	Cross-sectional	Diabetic patients	338	-	-	-	168	-
Wube et al. 2019	SNNPR	Cross-sectional	Diabetic patients	314	-	103	-	-	-
Bekele et al. 2017	SNNPR	Cross-sectional	Diabetic patients	224	-	53	91	-	94*
Gebreyesus et al. 2022	Tigray	Cross-sectional	Diabetic patients	421	-	148	173	-	314**
Bahrey et al. 2019	Tigray	Cross-sectional	Hypertensive patients	578	158	-	-	-	-
Gebremeskel et al. 2019	Tigray	Cross-sectional	Diabetic patients	419	-	-	189	-	144**
