# Supplementary material for: Prevalence and associated factors of dyslipidemia among adults with coexisting chronic disease in Ethiopia: A systematic review and meta-analysis
Source: PLoS One. 2025 Apr 29;20(4):e0320119. doi: 10.1371/journal.pone.0320119 (PMC12040176; doi:10.1371/journal.pone.0320119)
Supplement: S2 File — (XLSX) [file pone.0320119.s009.xlsx]

## Sheet: Embase
Title
Magnitude of stunting and its determinant factors among children age 6-59 months at Debre Tabor comprehensive specialized hospital, South Gondar zone, North central Ethiopia, 2020
Prevalence and risk factors of metabolic syndrome in Ethiopia: describing an emerging outbreak in HIV clinics of the sub-Saharan Africa – a cross-sectional study
Metabolic syndrome among people living with HIV in Ethiopia: a systematic review and meta-analysis
Comparative serum lipid and immunohematological values among adult pulmonary tuberculosis and tuberculosis lymphadenitis cases and their association with sputum bacilli load and time to culture positivity in Northwestern Ethiopia
Magnitude and associated factors of dyslipidemia among patients with severe mental illness in dire Dawa, Ethiopia: neglected public health concern
Dyslipidemia and its associated factors among adult cardiac patients at Ambo university referral hospital, Oromia region, west Ethiopia
Knowledge, attitude, and associated factor towards cervical cancer prevention among primary and secondary school female teachers in Gondar town, North West Ethiopia, 2022
Magnitude of malaria and associated factors among febrile adults in Siraro District Public Health facilities, West Arsi Zone, Oromia, Ethiopia 2022: a facility-based cross-sectional study
Mapping evidence on barriers to and facilitators of diagnosing noncommunicable diseases (NCDs) among people living with human immunodeficiency virus (PLWH) in low- and middle-income countries (LMICs) in Africa: A scoping review protocol
Clinical Characteristics and Treatment Patterns in Patients With Heart Failure: Results From the Icareme Middle East and Africa Cohort
Patient satisfaction and associated factor at red cross pharmacies in Addis Ababa, Ethiopia
Vitamin D deficiency and its associated factors among patients with type 2 diabetes mellitus: a systematic review and meta-analysis
PHYSICAL COMORBIDITY AND MULTIMORBIDITY AMONG ADULTS WITH SCHIZOPHRENIA, SCHIZOAFFECTIVE DISORDER, AND BIPOLAR DISORDER IN SUB-SAHARAN AFRICA
Dyslipidemia and its predictors among adult workers in eastern Ethiopia: An institution-based cross-sectional study
Delayed awakening and its associated factor following general anesthesia service, 2022: A cross-sectional study
Magnitude Of Birth Outcome After Induced Labor Among Mothers Delivered In Nigist Eleni Mohammed Memorial Comprehensive Specialized Hospital, Hosanna Town, Hadiya Zone, Southern Ethiopia. Cross-Sectional Study
Stroke and dyslipidaemia in Africa: a meta-analysis of case-control studies
Metabolic Syndrome and Its Associated Factors Among Type 2 Diabetic Patients in Hawassa City, Southern Ethiopia
Dietary diversity practice and associated factors among adolescents in Ethiopia, systematic review and meta-analysis
Assessment of Baseline Nutritional Status of Pediatric Cancer Patients Treated in the Pediatric Oncology Unit of Jimma University Medical Center: A Cross-Sectional Study
Dietary patterns explaining variations in blood biomarkers in young adults are associated with the 30-year predicted cardiovascular disease risks in midlife: A follow-up study
Toll-like receptors in pathogenesis of neurodegenerative diseases and their therapeutic potential
Minimum acceptable diet and its associated factors among children aged 6-23 months in Lalibela, northeast Ethiopia: a community-based cross-sectional study
The prevalence of low dose aspirin use for prevention of adverse cardiovascular events and its associated factors among patients with diabetes mellitus: A hospital based cross-sectional study
Atherogenic dyslipidemia and associated risk factors among hypertensive patients of five health facilities in Northeast Ethiopia
Prevalence and factors associated with Diabetes retinopathy among type 2 diabetic patients at Northwest Amhara Comprehensive Specialized Hospitals, Northwest Ethiopia 2021
The association of lipid-lowering therapy and blood pressure control among outpatients with hypertension at the Felege Hiwot Comprehensive Specialized Hospital, Northwest Ethiopia
Obstructive sleep apnea risk and determinant factors among type 2 diabetes mellitus patients at the chronic illness clinic of the University of Gondar Comprehensive Specialized Hospital, Northwest Ethiopia
Prevalence of Primary Tooth Extraction and Its Associated Factors Among Under-Five-Year-Old Children in Debre Tabor Town, North-Central Ethiopia: Community-Based Cross-Sectional Study
Prevalence of Prediabetes and Related Modifiable Cardiovascular Risk Factors Among Employees of Ayder Comprehensive Specialized Hospital, Tigray, Northern Ethiopia
Suicidal ideation, attempt and associated factor among secondary school students in Harari regional state, Eastern Ethiopia. A multi-center cross-sectional study
Prevalence of Hypercholesterolemia and Awareness of Risk Factors, Prevention and Management Among Adults Visiting Referral Hospital in Ethiopia
Comment: Prevalence of Hypercholesterolemia and Awareness of Risk Factors, Prevention and Management Among Adults [Letter]
Prevalence and Factors Associated with Dyslipidemia Among People Living with HIV/AIDS on Follow-Up Care at a Tertiary Care Hospital in Ethiopia: A Cross-Sectional Study
The association of aspartate transaminase-to-alanine transaminase ratio and metabolic syndrome among HIV patients in Sidama Region, South Ethiopia
Dyslipidemia and Nutritional Status of HIV-Infected Children and Adolescents on Antiretroviral Treatment at the Comprehensive Chronic Care and Training Center of Jimma Medical Center
Symptomatic Dry Eye Disease and Associated Factors Among Adult Diabetic Patients in Adare General Hospital, Hawassa City, Southern Ethiopia, 2023
Blood glucose level and serum lipid profiles among people living with HIV on dolutegravir-based versus efavirenz-based cART; a comparative cross-sectional study
Inflammatory immune profiles associated with disease severity in pulmonary tuberculosis patients with moderate to severe clinical TB or anemia
Immunoinformatics-aided rational design of a multi-epitope vaccine targeting feline infectious peritonitis virus
Poor sleep quality and suicidal ideation among pregnant women during COVID-19 in Ethiopia: systematic review and meta-analysis
Private college students’ knowledge, attitudes, practice, and associated factors towards the prevention of covid19 in Gondar town
Trichomonas vaginalis and Associated Factors among Pregnant Women Attending Antenatal Care at Bule Hora University Teaching Hospital, Oromia Region, Southern Ethiopia
Digital literacy level and associated factors among health professionals in a referral and teaching hospital: An implication for future digital health systems implementation
The psychological impact of COVID-19 pandemic and associated factors among college and university students in Ethiopia: a systematic review and meta-analysis, 2022
Editorial: Host immune evasion by Mycobacterium tuberculosis: Current updates
Admission pattern, treatment outcomes, and associated factors for children admitted to pediatric intensive care unit of Tikur Anbessa specialized hospital, 2021: a retrospective cross-sectional study
Factors associated with dyslipidemia and its prevalence among Awash wine factory employees, Addis Ababa, Ethiopia: a cross-sectional study
Utilization of long acting and permanent contraceptive methods and associated factor among women of reproductive age in west Guji zone, Southwest Ethiopia
Dyslipidemia and its associated factors among adult diabetes outpatients in West Shewa zone public hospitals, Ethiopia
Depressive symptoms and associated factor among public school teachers in Jimma town, Southwest, Ethiopia 2020: a multi-disciplinary, cross-sectional study
Anemia and its associated factor among adolescent school girls in GODEY and DEGEHABUR council Somali region, eastern Ethiopia
Prevalence of abdominal obesity and associated risk factors among women civil servants in Addis Ababa, Ethiopia, 2021: an institution-based study
Determinants of self-reported hypertension among women in South Africa: evidence from the population-based survey
Outcome of burn injury and associated factor among patient visited at Addis Ababa burn, emergency and trauma hospital: a two years hospital-based cross-sectional study
Metabolic syndrome distributions in dietary diversity score groups and its associated factors among adults in the urban community of Jimma, Southwest Ethiopia: a community based cross- sectional study
Metabolic syndrome and its associated factors among epileptic patients at Dessie Comprehensive Specialized Hospital, Northeast Ethiopia; a hospital-based comparative cross-sectional study
Spatial variation of overweight/obesity and associated factor among reproductive age group women in Ethiopia, evidence from EDHS 2016
Stroke services in Africa: What is there and what is needed
Mandatory food fortification with folic acid – Authors' reply
High burden of hypertension amongst adult population in rural districts of Northwest Ethiopia: A call for community based intervention
Echocardiographic findings and associated factors in HIV-infected patients at a tertiary hospital in Ethiopia
Sleeping duration, physical activity, alcohol drinking and other risk factors as potential attributes of metabolic syndrome in adults in Ethiopia: A hospital-based cross-sectional study
Effects of Intermittent Hypoxia in Training Regimes and in Obstructive Sleep Apnea on Aging Biomarkers and Age-Related Diseases: A Systematic Review
The Magnitude of NCD Risk Factors in Ethiopia: Meta-Analysis and Systematic Review of Evidence
Prevalence and associated factors of khat chewing among pregnant women: A Systematic Review and Meta-analysis
Prevalence of diabetic macular edema and risk factors among diabetic patients at the University of Gondar Tertiary Eye Care and Training Center, North West Ethiopia
Modifiable cardiovascular disease risk factors among adults in southern Ethiopia: a community-based cross-sectional study
Antibiotics non-adherence and its associated factors among households in southern Ethiopia
Anemia and associated factors among patients admitted with metabolic syndromes at Worabe Comprehensive Specialized Hospital, Southern Ethiopia: A cross-sectional study
Obesity among type 2 diabetes mellitus at Sidama Region, Southern Ethiopia
Biomarkers and Prevalence of Cardiometabolic Syndrome Among People Living With HIV/AIDS, Addis Ababa, Ethiopia: A Hospital-Based Study
Likelihood of infectious diseases due to lack of exclusive breastfeeding among infants in Bangladesh
Acute Coronary Syndromes in Sub-Saharan Africa: A 10-Year Systematic Review
Central Obesity and Associated Factors Among Urban Adults in Dire Dawa Administrative City, Eastern Ethiopia
Prevalence and associated factors of hypertension complications among hypertensive patients at University of Gondar Comprehensive Specialized Referral Hospital
Umbilical Cord Care Practices and Associated Factor Among Mothers of Neonates Visiting Mizan-Tepi University Teaching Hospital Southwest Ethiopia 2021
Prevalence of Clinical Cardiovascular Disease Risk Factors Among HIV Infected Patients on Anti-Retroviral Treatment in a Tertiary Hospital in Ethiopia
Magnitude of Depression and Associated Factors Among Patients on Tuberculosis Treatment at Public Health Facilities in Harari Regional State, Eastern Ethiopia: Multi-Center Cross-Sectional Study
Poor Self-Care Practices and Being Urban Resident Strongly Predict Chronic Complications Among Patients with Type 2 Diabetes in Eastern Ethiopia: A Hospital-Based Cross-Sectional Study
The Co-Utilization of Oral Rehydration Solution and Zinc for Treating Diarrhea and Its Associated Factors Among Under-Five Children in Ethiopia: Further Analysis of EDHS 2016
Knowledge, Attitude, Practices, and Associated Factor towards Hepatitis B Virus Infection among Health Care Professionals at Tibebe Ghion Specialized Hospital, Bahir Dar, Northwest Ethiopia, 2021: A Cross Sectional Study
Prevalence and Factors Associated with Diabetic Retinopathy among Adult Diabetes Patients in Southeast Ethiopia: A Hospital-Based Cross-Sectional Study
Dyslipidemia and associated cardiovascular risk factors in HIV-positive and HIV-negative patients visiting ambulatory clinics: A hospital-based study
Prevalence and factors associated with low back pain among health care providers in public hospitals of Gamo zone, Southern Ethiopia
Men’s sexual desire, and why women often don’t recognize it? Prevalence of erectile dysfunction and associated factors among diabetes mellitus patients attending Mettu Karl Comprehensive Specialized Hospital: A cross-sectional study
Prevalence, Antimicrobial Resistance, and Associated Factors of Streptococcus pneumoniae Colonization Rate among Old-Age Patients with Respiratory Tract Infection Attending Sheik Hassan Yebere Referral and Karamara General Hospitals, Jigjiga, Ethiopia
Metabolic Syndrome and Its Associated Factors among Type 2 Diabetic Patients in Southwest Ethiopia, 2021/2022
Assessment of Intravenous Antibiotics to Peroral Antibiotics Conversion Practice and Its Associated Factor at University of Gondar Comprehensive Specialized Hospital: Prospective Observational Study
Effect of Educational Intervention on Modifiable Risk Factors of Metabolic Syndrome among Middle-Age Nekemte Populations: Quasi-Experimental Study
Husbands' Plan to Participate in Birth Preparedness and Complication Readiness in Haramaya Health and Demographic Surveillance System Site, Eastern Ethiopia: A Community-Based Cross-Sectional Study
Low-Level Knowledge and Associated Factor of Sexual and Reproductive Health Rights Among Aksum University Students, Aksum Ethiopia
Magnitude of NNM and associated factors among Newborns delivered at the North Shewa zone Public Health Hospital, Central Ethiopia: A multi-level analysis
Hand hygiene compliance and associated factor among nurses working in public hospitals of Hararghe zones, Oromia region, eastern Ethiopia
Prevalence and associated factor of Campylobacter species among less than 5-year-old children in Ethiopia: a systematic review and meta-analysis
Suicidal ideation and attempt among people living with HIV/AIDS in selected public hospitals: Central Ethiopia
A cross sectional study on beliefs and roles of community pharmacy professionals in preventing and managing metabolic syndrome in an Ethiopian setting
Global prevalence of metabolic syndrome among patients with type I diabetes mellitus: a systematic review and meta-analysis
Hepatoprotective effect of silymarin on fructose induced nonalcoholic fatty liver disease in male albino wistar rats
Erectile dysfunction and associated factors among diabetic patients at, Hawassa, Southern, Ethiopia
Antenatal care dropout and associated factors among mothers delivering in public health facilities of Dire Dawa Town, Eastern Ethiopia
Magnitude and associated factors of anemia among AZT based HAART experienced adult HIV patients at University of Gondar Comprehensive Specialized Referral Hospital, Northwest, Ethiopia, 2019: a retrospective cohort study
Assessment of patient satisfaction towards auditable pharmaceutical transactions and services implemented in outpatient hospital pharmacy in Ethiopia
Metabolic syndrome and associated factors among severely ill psychiatric and non-psychiatric patients: a comparative cross-sectional study in Eastern Ethiopia
Prevalence of metabolic syndrome among patients with schizophrenia in Ethiopia
“The magnitude and associated factors of intraoperative shivering after cesarean section delivery under Spinal anesthesia’’: A cross sectional study
Epidemiology, risk factors, social determinants of health, and current management for non-alcoholic fatty liver disease in sub-Saharan Africa
Metabolic risk factors for non-communicable diseases in Ethiopia: A systematic review and meta-analysis
Clinicians’ prescribing pattern, rate of patients’ medication adherence and its determinants among adult hypertensive patients at Jimma University Medical Center: Prospective cohort study
Prevalence and Risk Factors of Dyslipidemia among Type 2 Diabetes Patients at a Referral Hospital, North Eastern Ethiopia
Health care manager commitment towards implementation of citizen charter standards and associated factors in public hospitals of Jimma zone, Southwest Ethiopia
Cardiometabolic syndrome and associated factors among Ethiopian public servants, Addis Ababa, Ethiopia
Magnitude of metabolic syndrome in Gondar town, Northwest Ethiopia: A community-based cross-sectional study
Prevalence and predictors of dyslipidemia among hypertensive patients in Lumame Primary Hospital, Amhara, Ethiopia: A cross-sectional study
Which age group is peak for onset of diabetes among mid-adulthood urban population in West Ethiopia?
Neurocognitive impairment in treated HIV-infected adults: A perspective from a tertiary care center in Ethiopia
Prevalence of metabolic syndrome and associated factors among psychiatric patients at University of Gondar Comprehensive Specialized Hospital, Northwest Ethiopia
Metabolic syndrome and its associated factors in Ethiopia: A systematic review and meta-analysis
Magnitude, components and predictors of metabolic syndrome in Northern Ethiopia: Evidences from regional NCDs STEPS survey, 2016
Metabolic syndrome among people with mental illness in sub Saharan Africa: Female gender as a factor. A Systematic review and meta-analysis
Prevalence of dyslipidaemia among HIV-infected patients receiving combination antiretroviral therapy in North Shewa, Ethiopia
Occupational stress and associated factors among health care professionals in Ethiopia: a systematic review and meta-analysis
Prevalence of low birth weight and its associated factor at birth in Sub-Saharan Africa: A generalized linear mixed model
Prevalence of dyslipidemia and associated risk factors among adult residents of Mekelle City, Northern Ethiopia
Metabolic control and determinants among hiv-infected type 2 diabetes mellitus patients attending a tertiary clinic in Botswana
Epistaxis and its associated factors among precollege students in southern Ethiopia
Magnitude and associated factors of metabolic syndrome among adult urban dwellers of Northern Ethiopia
Prevalence of metabolic syndrome and factors associated with it among adults of west Gojjam: A community-based cross-sectional study
Diabetes concordant comorbidities and associated factors among adult diabetic out-patients at hiwot fana specialized university hospital, harar, Eastern Ethiopia: A cross-sectional study
The prevalence and predictors of Stroke among atrial fibrillation patients attending at Gondar University Referral Hospital, Northwest Ethiopia
The magnitude and associated factors of post-operative pain at Debre Tabor compressive specialized hospital, Debre Tabor Ethiopia, 2018
Prevalence of metabolic syndrome among children and adolescents in high-income countries: A systematic review and meta-analysis of observational studies
Hypertriglyceridemia and Other Plasma Lipid Profile Abnormalities among People Living with Diabetes Mellitus in Ethiopia: A Systematic Review and Meta-Analysis
Prevalence and impact of metabolic syndrome on short-term prognosis in patients with acute coronary syndrome: Prospective cohort study
Predictors of lipid profile abnormalities among patients with metabolic syndrome in southwest ethiopia: A cross-sectional study
Prevalence, characteristics and predicting risk factors of adverse drug reactions among hospitalized older adults: A systematic review and meta-analysis
Sexual violence and other complications of corona virus in amhara metropolitan cities, Ethiopia
Foot and mouth disease vaccine development and challenges in inducing long-lasting immunity: Trends and current perspectives
Prevalence and Associated Factors of Chronic Kidney Disease among Adult Hypertensive Patients at Northwest Amhara Referral Hospitals, Northwest Ethiopia, 2020
Lipid and Lipoprotein Profile in HIV-Infected and Non-Infected Diabetic Patients: A Comparative Cross-Sectional Study Design, Southwest Ethiopia
Methanolic Extract of Myrsine africana Leaf Ameliorates Hyperglycemia and Dyslipidemia in Alloxan-Induced Diabetic Albino Mice
Determinants of Dyslipidemia in Africa: A Systematic Review and Meta-Analysis
Blood pressure control with reference to intensive blood pressure targets among hypertension patients on chronic follow-up at dessie referral hospital, northeast ethiopia
Association of diet quality and food insecurity with metabolic syndrome in obese adults
Prevalence and determinants of multimorbidity, polypharmacy, and potentially inappropriate medication use in the older outpatients: Findings from EuroAgeism H2020 project in Ethiopia
Magnitude, risk factors and outcomes of stroke at Debre Markos Referral Hospital, Northwest Ethiopia: a retrospective observational study
Metabolic syndrome among children and adolescents in low and middle income countries: a systematic review and meta-analysis
Non-pharmacological labor pain management and associated factor among skilled birth attendants in Amhara Regional State health institutions, Northwest Ethiopia
Metabolic syndrome and lifestyle factors among type 2 diabetes mellitus patients in Dessie Referral Hospital, Amhara region, Ethiopia
Serum electrolytes disorder and its associated factors among adults admitted with metabolic syndrome in Jimma Medical Center, South West Ethiopia: Facility based crossectional study
Time to sputum culture conversion and its associated factors among multidrug-resistant tuberculosis patients in Eastern Africa: A systematic review and meta-analysis
Metabolic syndrome among type 2 diabetic patients in Sub-Saharan African countries: A systematic review and meta-analysis
The burden of metabolic syndrome in patients living with HIV/AIDS receiving care at referral hospitals of Northwest Ethiopia: A hospital-based cross-sectional study, 2019
The roles of TRAF3 mutation in the oncogenic progression and drug response of multiple myeloma
Lymphocyte cytosolic protein 1 (LCP1) is a novel TRAF3 dysregulation biomarker with potential prognostic value in multiple myeloma
Factors associated with hypertensive disorders of pregnancy in sub-Saharan Africa: A systematic and meta-analysis
HIV and metabolic syndrome in an Ethiopian population
Increased Uric Acid and Life Style Factors Associated with Metabolic Syndrome in Thais
Prevalence and associated factors of metabolic syndrome among patients with severe mental illness at Hawassa, Southern-Ethiopia
Prevalence of visual impairment and associated factors among primary schoolchildren in Addis Ababa, Central Ethiopia
Clustering of elevated blood pressure, elevated blood glucose, and abdominal obesity among adults in dire dawa: A community-based cross-sectional study
Dyslipidemia and associated factors among patients suspected to have helicobacter pylori infection at jimma university medical center, jimma, ethiopia
Prevalence of diabetic retinopathy and its associated factors among diabetic patients at debre markos referral hospital, Northwest Ethiopia, 2019: Hospital-based cross-sectional study
Dyslipidemia and associated factors among adult patients on antiretroviral therapy in armed force comprehensive and specialized hospital, Addis Ababa, Ethiopia
Prevalence of tooth decay and associated factors among ethiopian patients
Abnormal glucose metabolism and associated risk factors among adults in mekelle city, ethiopia
Diabetes mellitus and associated factors among adult hiv patients on highly active anti-retroviral treatment
High prevalence of clinically active trachoma and its associated risk factors among preschool-aged children in arba minch health and demographic surveillance site, southern ethiopia
Magnitude of central obesity and its associated factors among adults in urban areas of Northwest Ethiopia
Dyslipidemia and its associated risk factors among adult type-2 diabetic patients at jimma university medical center, Jimma, Southwest Ethiopia
Metabolic syndrome among working adults in eastern ethiopia
Dyslipidemia and associated factors in tenofovir disoproxil fumarate-based regimen among human immunodeficiency virus-infected ethiopian patients: A hospital-based observational prospective cohort study
The association of serum lipid levels with breast cancer risks among women with breast cancer at felege hiwot comprehensive specialized hospital, Northwest Ethiopia
Willingness to Pay for Social Health Insurance and Associated Factors among Health Care Providers in Addis Ababa, Ethiopia
Prevalence and Associated Factor of Brown Adipose Tissue: Systematic Review and Meta-Analysis
Prevalent, uncontrolled, and undiagnosed diabetes mellitus among urban adults in Dire Dawa, Eastern Ethiopia: A population-based cross-sectional study
Bovine Trypanosomosis and Its Vectors in Three Selected Districts of Buno Bedele Zone of Oromia Region, Ethiopia
Prevalence of Musculoskeletal Pain Among Academic Staff of Mekelle University, Ethiopia
Factors associated with patient satisfaction in perioperative anesthesia care at Hawassa university comprehensive specialized hospital, Ethiopia. Cross-sectional study design
Incidence and associated factors of emergence agitation after general anesthesia and surgery among pediatric patients: A prospective follow-up study
The Prevalence of Metabolic Syndrome in Ethiopian Population: A Systematic Review and Meta-analysis
Unintended Pregnancy and Associated Factors among Pregnant Women Attending Antenatal Care at Bako Tibe District Public Health Facility, Oromia Region, Ethiopia
The prevalence and root causes of delay in seeking healthcare among mothers of under five children with pneumonia in hospitals of Bahir Dar city, North West Ethiopia
Magnitude and associated factors of diabetic complication among diabetic patients attending Gurage zone hospitals, South West Ethiopia
Postabortion contraceptive use in Bahir Dar, Ethiopia: A cross sectional study
HIV positive status disclosure and associated factor among HIV infected children in pediatric ART clinics in Gondar town public health facilities, North West Ethiopia, 2018
Disease burden and associated risk factors for metabolic syndrome among adults in Ethiopia
Prevalence and associated factors of chronic kidney disease among adult hypertensive patients in Tigray teaching hospitals: a cross-sectional study
The global magnitude of metabolic syndrome among antiretroviral therapy (ART) exposed and ART-naïve adult HIV-infected patients in gedio-zone, southern Ethiopia: Comparative cross-sectional study, using the Adult Treatment Panel III criteria
Practice and Associated Factors of Health Professionals towards Citizens' Charter at Jimma University Medical Center
HIV and cart associated dyslipidemia among HIV infected children
Prevalence and determinants of stunting and wasting among public primary school children in Gondar town, northwest, Ethiopia
HIV and cART-Associated dyslipidemia among HIV-Infected Children
The prevalence and predictors of domestic violence among pregnant women in Southeast Oromia, Ethiopia
Unmet need for family planning and its associated factor among women of reproductive age in Debre Berhan Town, Amhara, Ethiopia
Dyslipidemia and associated factors among women using hormonal contraceptives in Harar town, Eastern Ethiopia
Prevalence and factors associated with depression among hospital admitted patients in South Ethiopia: cross sectional study
The prevalence of macro and microvascular complications of DM among patients in Ethiopia 1990–2017: Article review
A comparative prevalence of metabolic syndrome among type 2 diabetes mellitus patients in Hawassa University comprehensive specialized hospital using four different diagnostic criteria
Prevalence of diabetes mellitus, prediabetes and its associated factors in dessie town, northeast ethiopia: A community-based study
Inverse Associations of Schistosoma mansoni Infection and Metabolic Syndromes in Humans: A Cross-Sectional Study in Northeast Ethiopia
Metabolic syndrome among residents of Mizan-Aman town, South West Ethiopia, 2017: A cross sectional study
Magnitude and Associated Factors of Awareness with Recall under General Anesthesia in Amhara Regional State Referral Hospitals, 2018
Prevalence and associated factors of treatment failure among HIV/AIDS patients on HAART attending University of Gondar Referral Hospital Northwest Ethiopia
Early initiations of first antenatal care visit and associated factor among mothers who gave birth in the last six months preceding birth in Bahir Dar Zuria Woreda North West Ethiopia
Early treatment-seeking behaviour for malaria in febrile patients in northwest Ethiopia
Magnitude and risk factors for hypertension among public servants in Tigray, Ethiopia: A cross-sectional study
Dietary diversity feeding practice and its associated factors among children age 6-23 months in Ethiopia from 2011 up to 2018: A systematic review and meta-analysis
Metabolic syndrome and associated factors among psychiatric patients in Jimma University Specialized Hospital, South West Ethiopia
The Prevalence of Metabolic Syndrome and Its Components among Type 2 Diabetes Mellitus Patients at a Tertiary Hospital, Northwest Ethiopia
The magnitude of anemia and associated factors among pregnant women attending public institutions of Shire Town, Shire, Tigray, Northern Ethiopia, 2018
Metabolic syndrome among type 2 diabetic patients in Ethiopia: A cross-sectional study
Risk factors associated with multidrug-resistant tuberculosis (MDR-TB) in a tertiary armed force referral and teaching hospital, Ethiopia
Prevalence of high bloodpressure, hyperglycemia, dyslipidemia, metabolic syndrome and their determinants in Ethiopia: Evidences from the National NCDs STEPS Survey, 2015
Malnutrition and lipid abnormalities in antiretroviral naïve HIV-infected adults in Addis Ababa: A cross-sectional study
Non-alcoholic fatty liver disease in non-obese young adults
Prevalence and predictors of metabolic syndrome among people living with human immunodeficiency virus (PLWHIV)
Evaluation of lipid profiles and hematological parameters in hypertensive patients: Laboratory-based cross-sectional study
Antimicrobial susceptibility pattern, and associated factors of Salmonella and Shigella infections among under five children in Arba Minch, South Ethiopia
Hyperuricemia and metabolic syndrome in type 2 diabetes mellitus patients at Hawassa university comprehensive specialized hospital, South West Ethiopia
Complementary and alternative medicine use among elderly patients living with chronic diseases in a teaching hospital in Ethiopia
Magnitude of Helicobacter pylori among Dyspeptic Patients Attending at University of Gondar Hospital, Gondar, Northwest Ethiopia
Stroke in AFRICA
Risk factors of metabolic syndrome among hypertensive patients at Hawassa University comprehensive specialized hospital, Southern Ethiopia
SystEmatic review and meta-aNAlysis of infanT and young child feeding Practices (ENAT-P) in Ethiopia: Protocol
The prevalence of impaired fasting glucose and undiagnosed diabetes mellitus and associated risk factors among adults living in a rural Koladiba town, northwest Ethiopia
Knowledge, attitude and practice for cervical cancer prevention and control among women of childbearing age in Hossana Town, Hadiya zone, Southern Ethiopia: Community-based cross-sectional study
Dyslipidemia and associated factors among diabetic patients attending durame general hospital in southern nations, nationalities, and people’s region
Dietary Patterns and Metabolic Syndrome among Type 2 Diabetes Patients in Gaza Strip, Palestine
The Association between Physical Activity and the Metabolic Syndrome among Type 2 Diabetes Patients in Gaza Strip, Palestine
Patients'/clients' expectation toward and satisfaction from pharmacy services
The Prevalence of Metabolic Syndrome and Its Related Factors among Adults in Palestine: A Meta-Analysis
Cardiovascular risk factors among east african immigrants: A retrospective 30-year cohort study
Diabetes mellitus among HIV-infected individuals in follow-up care at University of Gondar Hospital, Northwest Ethiopia
The prevalence of diabetes, hypertension and obesity among immigrants from East Africa and the former Soviet Union: A retrospective comparative 30-year cohort study
Influences of gender in metabolic syndrome and its components among people living with HIV virus using antiretroviral treatment in Hawassa, southern Ethiopia
Metabolic syndrome and associated factors among outpatients of Jimma University Teaching Hospital
Cervical cancer screening service uptake and associated factors among age eligible women in Mekelle zone, Northern Ethiopia, 2015: A community based study using health belief model
Prevalence of Blood Pressure, Blood Glucose and Serum Lipids Abnormalities Among Ethiopian Immigrants: A Community-Based Cross-Sectional Study
Premature Graying of Hair: An Independent Risk Marker for Coronary Artery Disease in Smokers - A Retrospective Case Control Study
Prevalence of drug non adherence and associated factors among patients with bipolar disorder at outpatient unit of Amanuel Hospital, Addis Ababa, Ethiopia, 2013
Preclinical atherosclerosis in Eastern Africa: Results from a pediatric ethiopian cohort
Preclinical Atherosclerosis in Eastern Africa: Results From a Pediatric Ethiopian Cohort
Burden of metabolic syndrome among HIV-infected patients in Southern Ethiopia
Global trend in overweight and obesity and its association with cardiovascular disease incidence
Antiretroviral treatment associated hyperglycemia and dyslipidemia among HIV infected patients at Burayu Health Center, Addis Ababa, Ethiopia: a cross-sectional comparative study
Metabolic syndrome among hypertensive patients at University of Gondar Hospital, North West Ethiopia: A cross sectional study

## Sheet: Google scholar
Title
Prevalence of dyslipidemia and associated risk factors among adult residents of Mekelle City, Northern Ethiopia
Atherogenic dyslipidemia and associated risk factors among hypertensive patients of five health facilities in Northeast Ethiopia
Factors associated with atherogenic dyslipidemia among hypertensive patients at southern Ethiopia
Prevalence, patterns and determinants of dyslipidaemia among South African adults with comorbidities
A community based cross sectional study on the prevalence of dyslipidemias and 10 years cardiovascular risk scores in adults in Asmara, Eritrea
Dyslipidemia and Endocrine Disorder
Prevalence and associated factors of dyslipidemia among psychiatric patients on antipsychotic treatment at Hawassa University Comprehensive Specialized Hospital
High atherogenic risk concomitant with elevated HbA1c among persons with type 2 diabetes mellitus in North Ethiopia
Dyslipidemias and 10-Years Cardiovascular Risk Scores in Adults in Asmara, Eritrea: Findings From a Community-Based Cross-Sectional Study
Metabolic risk factors for non-communicable diseases in Ethiopia: a systematic review and meta-analysis
Glycemic control among people living with diabetes and Human Immunodeficiency Virus in Ethiopia: Leveraging clinical care for the looming co-epidemics
Cardiovascular risk factors with special focus on diet in southern Ethiopia: a community-based cross-sectional study
Evaluation of lipid profiles and hematological parameters in hypertensive patients: Laboratory-based cross-sectional study
Prevalence of dyslipidemia and associated risk factors among adult residents of Shenmu City, China
Metabolic risk factors for non-communicable diseases in Ethiopia: A systematic review and meta-analysis
Patterns and determinants of dyslipidemias among patients with type 2 diabetes mellitus at Kenyatta National Hospital.
Uncontrolled hypertension among people with comorbidities in
Correlation between serum lipid profile with anthropometric and clinical variables in patients with type 2 diabetes mellitus
Metabolic syndrome, associated factors and optimal waist circumference cut points: findings from a cross-sectional community-based study in the elderly population in Asmara, Eritrea
Potentially inappropriate medications use among older adults with dyslipidaemia
A need to integrate healthcare services for HIV and non-communicable diseases: An Indian perspective.
Uncontrolled hypertension among people with comorbidities in Sub-Saharan Africa
Prevalence of uncontrolled hypertension in people with comorbidities in sub-Saharan Africa: a systematic review and meta-analysis
Erectile dysfunction and associated factors among men with diabetes mellitus from a tertiary diabetic center in Northern Sri Lanka
Epidemiology and predictors of drug therapy problems among type 2 diabetic patients at Wolaita Soddo University Teaching Hospital, Southern Ethiopia
Hematological indices and their correlation with fasting blood glucose level and anthropometric measurements in type 2 diabetes mellitus patients in Gondar, Northwest Ethiopia
Identifying the prevalence and correlates of multimorbidity in middle-aged men and women: a cross-sectional population-based study in four African countries
NSULIN RESISTANCE IN RELATION TO OBESITY, NON-ALCOHOLIC FATTY LIVER DISEASE, SEXUAL DYSFUNCTION AND DYSLIPIDAEMIA AMONG MEN CLINICALLY DIAGNOSED WITH TYPE 2 DIABETES
The hypertension and hyperlipidemia status among type 2 diabetic patients in the community and influencing factors analysis of glycemic control
Prevalence of Diabetes and Dyslipidemia Patterns amongst Hypertensive Patients in a Tertiary Cardiac Centre in Kathmandu, Nepal
Diabetes and cardiovascular disease: inter-relation of risk factors and treatment
Temporal trends in overweight and obesity and chronic disease risks among adolescents and young adults: A ten-year review at a tertiary institution in Nigeria
Relationship between lipid profiles and hypertension: a cross-sectional study of 62,957 Chinese adult males
Cross-sectional study of prevalence and determinants of uncontrolled hypertension among South African adult residents of Mkhondo municipality
Original research Presentation and character for adult patients with diabetes in Libya
Obesity and the nutrition transition in Sub‐Saharan Africa
Prevalence and Pattern of Dyslipidemia in Diabetes Mellitus Patients Admitted in the Department of Cardiology, Mymensingh Medical College Hospital, Mymensingh, Bangladesh.
Cohort profile: the epidemiology of chronic diseases cohort (EpiDoC)
Relationships of diabetes self‐care behaviours to glycaemic control in adults with type 2 diabetes and comorbid heart failure
Diabetes mellitus and risk factors in human immunodeficiency virus-infected individuals at Jimma University Specialized hospital, Southwest ethiopia
Non-alcoholic fatty liver disease and liver fibrosis in persons with type 2 diabetes mellitus in Ghana: a study of prevalence, severity, and contributing factors using transient elastography
Exploring the prevalence of multiple forms of malnutrition in children 6–18 years living in the Eastern Cape, South Africa
Current scenario and strategies to tackle cardiovascular disease risk in HIV geriatrics
Rate of prescribing statins for primary prevention of atherosclerotic cardiovascular disease in diabetic patients
Anaemia and associated factors among older adults in an urban district in China: a large-scale cross-sectional study
Prevalence of comorbidities and its associated factors among type-2 diabetes patients: a hospital-based study in Jashore District, Bangladesh
Gender-related factors in medication adherence for metabolic and cardiovascular health
Drug therapy problems and determinants among ambulatory type 2 diabetes mellitus patients: pharmacists’ intervention in south-east Ethiopia
Comorbidity clusters and in-hospital outcomes in patients admitted with acute myocardial infarction in the USA: A national population-based study
Metabolic Syndrome in Nigeria: A Survey of Six Geo-political Zones
Metabolic comorbidities and systemic arterial hypertension: the challenge faced by HIV patients on long-term use of antiretroviral therapy
Patient journey for hypertension and dyslipidemia in Saudi Arabia: highlighting the evidence gaps
A quantitative assessment of cardiovascular related non-communicable disease occurrence at a South African academic environment: a pharmacy students’ health promotion initiative
Determinants of metabolic syndrome among patients attending diabetes clinics in two sub-urban hospitals: Bono Region, Ghana
Bipolar disorder in the South African private health sector: Longitudinal analysis of prevalence, comorbidities and prescribing patterns
Understanding the national evidence on the double burden of malnutrition in Ethiopia for the implications of research gap identifications: a scoping review
Dyslipidemia and the risk of developing hypertension in a working‐age male population
SOCIO-DEMOGRAPHIC DETERMINANTS AND PREVALENCE OF COMORBID HYPERTENSION AND DIABETES IN ALGERIA: EVIDENCE FROM NON COMMUNICABLE DISEASE RISK FACTOR STEPS SURVEY (2016-2017)..
Indicators of optimal diabetes care and burden of diabetes complications in Africa: a systematic review and meta-analysis
Infection with Helicobacter pylori may predispose to atherosclerosis: role of inflammation and thickening of intima-media of carotid arteries
PREVALENCE OF NON-COMMUNICABLE DISEASES RISK FACTORS AMONG ADMINISTRATIVE STAFF AT A HIGHER EDUCATION INSTITUTION IN SOUTH AFRICA
The need for screening, early diagnosis, and prediction of chronic kidney disease in people with diabetes in low-and middle-income countries—a review of the current literature
The prevalence of underweight and overweight/obesity and its correlates among adults in Laos: a cross-sectional national population-based survey, 2013
Glycaemic control among type 2 diabetes patients in sub-Saharan Africa from 2012 to 2022: a systematic review and meta-analysis
Impact of a motivational interviewing intervention targeting statins on adherence to concurrent hypertension or diabetes medications
Risk factors of microvascular complications among type 2 diabetic patients using cox proportional hazards models: a cohort study in tabuk Saudi Arabia
Research Article Factors Associated with Poor Glycemic and Lipid Levels in Ambulatory Diabetes Mellitus Type 2 Patients in Asmara, Eritrea: A Cross-Sectional Study
Evaluation of anti-diabetic and anti-hyperlipidemic activities of hydro-alcoholic crude extract of the shoot tips of Crinum abyssinicum hochst. Ex A. Rich (amaryllidaceae) in mice
3 Chronic Non-communicable Diseases and Infectious Diseases
A retrospective cross-sectional study of the prevalence of hypertension and its co-morbidities in a Nigerian medical center
Annals of Medicine & Health
The metabolic ghetto: an evolutionary perspective on nutrition, power relations and chronic disease
Serum Biomarkers For Risk Of Cardiovascular Disease In Patients On Highly Active Antiretroviral Therapy In Homa-Bay County Referral Hospital, Kenya
Mapping the national evidence on double burden of malnutrition in Ethiopia: a protocol of scoping review
Plant-derived oleanolic acid (OA) ameliorates risk factors of cardiovascular diseases in a diet-induced pre-diabetic rat model: effects on selected cardiovascular risk factors
Noncommunicable diseases: A compendium
Investigation of Biomarkers Association with Weight Gain Induced by Antipsychotics Medication
Risk assessment of amputation in patients with diabetic foot
Cardiovascular Risk Factors in Selected Media Personnel at a State-Owned Media House in Greater Accra
The metabolic syndrome and renal function in an African cohort infected with Human Immunodeficiency Virus for at least 5 years
Telephone based weight loss intervention: Relevance for developing countries
Chronic non-communicable diseases and infectious diseases
Prevalence and risk factors of pre-hypertension and hypertension among adults in Southeastern Iran: findings from the baseline survey of the Zahedan adult cohort study
The prevalence of underweight, overweight/obesity and their related lifestyle factors in Indonesia, 2014–2015
Assessment of Lipid Profile in HIV Infected Patients Using the First Line Antiretroviral Drugs at Muhimbili National Hospital
Investigating the prevalence and management of potential drug-drug interactions among HIV patients on treatment for comorbid illnesses: a mixed methods approach
An in-depth understanding of the clinical, metabolic, and immunologic profile of adult patients with newly diagnosed diabetes in Uganda: the Uganda DIabetes Phenotype (UDIP) study.
The Prevalence of Metabolic Syndrome Among Hypertensive Patients in Hadramout: A Hospital-based Study
PSYCHOSOCIAL BURDEN ON SUFFERERS OF DIABETES MELLITUS IN THE TAMALE METROPOLIS
Integration of health system responses to HIV/AIDS and noncommunicable diseases in developing countries
A clinical perspective of obesity, metabolic syndrome and cardiovascular disease
Impact of antiretroviral therapy on lipid metabolism of human immunodeficiency virus-infected patients: Old and new drugs
The effect of hypertension comorbidity in type 2 diabetes on inflammation, cardiovascular risk and hepatorenal function.
Prevalence and Factors Influencing Diabesity and Diabetes Self-Care Practices among Persons with Type 2 Diabetes Mellitus Living in Rural Area of Tiruvallur District–A Cross Sectional Study
Time to first optimal glycemic control and its predictors among type 1 diabetic children in Bahir Dar city public referral hospitals, North West Ethiopia: a retrospective follow up study
Towards improved knowledge and optimization of health care for non-communicable diseases in Lesotho
Epidemiology of poor glycaemic control among patients with Type 2 diabetes mellitus in Terengganu State of Malaysia
Association Between HAART and Metabolic Syndrome Components Among HIV-Positive Adults in Southeastern Nigeria
Health-care provision and policy for non-alcoholic fatty liver disease in sub-Saharan Africa
Prevalence of Hepatic Steatosis as Diagnosed on Unenhanced Abdominal CT
Dietary patterns and physical inactivity, two contributing factors to the double burden of malnutrition among adults in Burkina Faso, West Africa
Prevalance and clinical profile of metabolic syndrome in hypertensive patients and its correlation with insulin resistance
Type 2 diabetes, cardiovascular risk factors and offspring overweight and obesity 5 to 6 years after hyperglycaemia first detected in pregnancy in Cape Town, South Africa
Prevalence and risk factors associated with hypertension among urban commuters in Nigeria, South Africa and Zimbabwe
Components and risk factors of metabolic syndrome among rural Nigerian workers
Risk factors for hypertension and diabetes comorbidity in a Korean population: A cross-sectional study
Spectrum of musculoskeletal disorders in Nigerians with types 2 diabetes mellitus: prevalence and predictors
Availability and affordability of essential medicines for Non-Communicable Diseases across six Kenyan Counties
Determinants of obesity and metabolic health in the Afghan population: protocol, methodology, and preliminary results
Central Obesity Plays an Important Role for the Development of Type 2 Diabetes in Bangladeshi Women
Modelling and Prediction of Atherogenic Index of Plasma Against Cardiometabolic Risk
Lipid metabolism profiles in rheumatic diseases
Prevalence of peripheral arterial disease in patients with type 2 diabetes mellitus (a comparative study between patients of Asian and African ethnicities in Dar es salaam, Tanzania)
Identifying relevant novel markers of cardiometabolic risk in the Cardiovascular Risk in Black South Africans (CRIBSA) Study
Dr. AWURARISE (PHD)
The association of BMI and blood pressure measurements with depressive and quality of life scores in university students
Suboptimal blood pressure control, associated factors, and choice of antihypertensive drugs among type 2 diabetic patients at KCMC, Tanzania
Sex and area differences in the association between adiposity and lipid profile in Malawi
Diabetes mellitus and hypertension among patients on combination antiretroviral therapy in civil service hospital, Nigeria
Establishing the association of type 2 diabetes and insulin resistance with Tuberculosis and Coronary Heart Diseases among euglycaemic and diabetic patients in Saudi Arabia
Impact of a soy feeding programmme on the nutritional status of an elderly community in Sharpeville
African medicinal spices and vegetables and their potential in the management of metabolic syndrome
Selected clinical risk factors for lifestyle diseases in relation to the current dietary practices of sponsored vs. non-sponsored African university students in Durban
Prevalence and factors associated with type 2 diabetes control in Sub-Saharan Africa: A systematic review and meta-analysis
Development of an integrated model of care for use by community health workers working with chronic non-communicable diseases in Khayelitsha, South Africa
Triple burden of malnutrition and role of anaemia in the development of complications associated with type 1 diabetes in Indian children and youth
Assessment of liver function tests of women taking hormonal contraceptives at University of Gondar comprehensive specialized hospital and Family Guidance Association of Gondar (FGAE), 2022; a comparative cross-sectional study
Defining diet quality: a synthesis of dietary quality metrics and their validity for the double burden of malnutrition
Research Article Suboptimal Blood Pressure Control, Associated Factors, and Choice of Antihypertensive Drugs among Type 2 Diabetic Patients at KCMC, Tanzania
Treatment of dyslipidemia in HIV
Excess Body Mass—A Factor Leading to the Deterioration of COVID-19 and Its Complications—A Narrative Review
Common co-morbid conditions associated with type 2 diabetes mellitus
Adherence to antihypertensive treatment and its determinants among urban slum dwellers in Kolkata, India
Assessment of Hypertensive Patient-Related Factors Influencing Adherence to Anti-Hypertensive Medication at Cocoa Clinic in the Kaneshi Suburb of Greater Accra
Dementia in Africa: Current evidence, knowledge gaps, and future directions
Correlation of biochemical parameters among diabetes patients attending medicine OPD of Janaki Medical College Teaching Hospital
Molecular determinants and prevalence of the different body composition phenotypes in a Maltese cohort
Burnout, Metabolic Syndrome And Risk Of Cardiovascular Diseases Among Health Workers In Accra, Ghana
Age and diabetes control in an HIV-endemic country: is there an association?
Global disparities of hypertension prevalence and control: a systematic analysis of population-based studies from 90 countries
The incidence of metabolic syndrome amongst a group of migrants to Qatar employed in Hamad Medical Corporation 24 months post-migration: a prospective longitudinal observational cohort study.
A comparison of the associations between adiposity and lipids in Malawi and the United Kingdom
Self-reported health and smoking status, and body mass index: a case-control comparison based on GEN SCRIP (GENetics of SChizophRenia In Pakistan) data
Investigation of socio-demographic, clinical and genetic factors associated with blood pressure and glycaemic control among indigenous South African adult patients
Diet, Physical Activity, and Healthy Aging in People Living with HIV
A psychosocial study of cardiovascular diseases, health behaviours and risk perception among retail pharmacy workers in Johannesburg, South Africa
Dietary adherence amongst adults with type 2 diabetes mellitus: a South African urban population perspective
Association between anthropometry and cardiovascular risk in patients attending a diabetic clinic
Sglt-2 Inhibitors Users Profile Recruited Through a Pharmacy-based Intensive Monitoring Study: Analysis of the Pharmacotherapeutic Profile, Drug-drug Interactions, and Comparison with the Population of the Randomized Controlled Trials
The Global Diet Quality Score is inversely associated with nutrient inadequacy, low midupper arm circumference, and anemia in rural adults in ten sub-Saharan African countries
Serum magnesium levels among type 2 diabetes mellitus patients attending the diabetes out-patient clinic in Kenyatta National Hospital
Human immunodeficiency virus and diabetes mellitus: a missed link to improve pregnancy outcome in Ethiopia
Premature Vascular Aging in Precipitous Stroke in a Middle-Income Country
Eye disease and mortality, cognition, disease, and modifiable risk factors: an umbrella review of meta-analyses of observational studies
Drug Utilization Evaluation of Antidiabetic Agents in Primary Care Clinics of a South Indian Rural Province
Prevalence, Perceived Barriers, Predictors And Associated Biomarkers Of Weight Loss Maintenance Success Among Previous Participants Of A Commercial Weight Loss Programme In Accra, Ghana.
Diagnosing arterial stiffness in pregnancy and its implications in the cardio-renal-metabolic chain
HIV ASSOCIATED LIPODYSTROPHY SYNDROME IN CHILDREN: ROLE OF NUTRITION, ART & GENES THESIS SUBMITTED
Ethnic variation in acute cerebrovascular disease: analysis from the Qatar stroke registry
Lifestyle modification and hypertension: prescription patterns of Nigerian general practitioners
Effectiveness of statins as prevention in people with gout: a population-based cohort study
Cardiovascular and hepatic functions of Plasmodium Berghei infected mice treated with artemether-lumefantrine and Eremomastax Speciosa
Current Updates on Pre-eclampsia: Maternal and Foetal Cardiovascular Diseases Predilection, Science or Myth? Future cardiovascular disease risks in mother and child following pre-eclampsia
The differences in functional recovery between patients with stroke who are HIV positive and those who are HIV negative
Trisomy 21 and Diabetes: Assessing the Risk of Type 1 Diabetes in Persons with Down Syndrome for Ages Less than 20 Years in Special Schools in Guyana
Prevalence of metabolic syndrome among apparently healthy adults in Ogun state, Nigeria
Patient-related factors that affect adherence to anti-hypertensive therapy at Komfo Anokye Teaching Hospital
Blood pressure control and kidney damage in hypertension: Results of a three-center cross-sectional study in North Central Nigeria
Multimorbidity and Polypharmacy: A Health Informatics Approach
Prediabetes and Diabetes Prevention Initiatives in Latin America (LA)
Iranian general populations' and health care providers' preferences for benefits and harms of statin therapy for primary prevention of cardiovascular disease
Factors Associated With Obesity and Metabolic Syndrome in an Ageing Cohort of Black Women Living in Soweto, Johannesburg (Study of Women in and Entering Endocrine Transition [Sweet])
Antidiabetic effect of combined spices of Allium sativum, Zingiber officinale and Capsicum frutescens in alloxan-induced diabetic rats
Metabolic syndrome and the risk of consuming street food among commercial taxi drivers in South Africa. a cross-sectional study
Utility of Obesity Indicators for Predicting Hypertension among Older Persons in Limpopo Province, South Africa
Double or divergent? Stuntingoverweightness among children and the ‘burden’of malnutrition: a study of Albania
Influence of pharmacist-led intervention on health outcomes and costs in hospital out-patients with type 2 diabetes and hypertension
Factors contributing to uncontrolled high blood pressure in Ekurhuleni, Johannesburg: the community health workers’ perspectives
Risk factors for the development of metabolic disorders: A review of hormonal and enzymatic perspectives
Determinants of severity and progression of diabetic retinopathy in Southern Malawi
Study Characteristics Table
Cardiovascular Health in Children and Adolescents with Obesity: Prevalence, Prediction and Supervised Exercise
EFFICACY OF EDIBLE AND NON-EDIBLE PARTS OF GRAPEFRUITS (CitrusparadisiMACF.) ON BIOMARKERS OF METABOLIC SYNDROME IN MALE WISTAR RATS
Compliance to Guidelines and Role of Patients in Management of Type 2 Diabetes Among Patients in Vihiga County Referral Hospital, Kenya
The differences in functional recovery between patients with stroke who are HIV positive and those who are HIV negative
1 Poor Routine Healthcare System Data Quality is a Major Obstacle to Clinical and Epidemiological Surgical Research in Developing Countries
Epidemiology of Non-communicable Diseases and Risk factors in South African Adolescents and Youth Living with HIV: Implications for Integrated Prevention
Dietary adherence and glycemic control among patients with type 2 diabetes in Ga West Municipal Hospital
Overweight and Obesity among Asian Indian Adults: A Systematic Review and Meta-analysis
A descriptive study on prescription pattern of antihypertensive medications in a tertiary care hospital in Northern Sri Lanka
The Effects of Atripla® on the Function and Histomorphology of the Liver and Kidneys of Protein Malnourished Adult Male Sprague Dawley Rats
EFFICACY OF A PLATE MODEL ON GLYCAEMIC CONTROL AMONG INDIVIDUALS WITH TYPE 2 DIABETES MELLITUS
Effects of hydroethanolic opuntia ficus-indica cladode extract on high-fructose highfat diet-fed growing spraguedawley rats
Prevalence of Metabolic Syndrome and Associated Factors in Yobe State Provence of Nigeria
Type 2 diabetes in people with a psychiatric disorder–an exploration of the prevalence, incidence, and potential mediating mechanisms
Examination of Healthy Growth among Children of the US Affiliated Pacific Region
RISK FACTORS OF TUBERCULOSIS AMONG DIABETES MELLITUS PATIENTS IN HOSPITAL SULTANAH BAHIYAH, ALOR SETAR 2015
Monday Poster Session
Sorghum (Sorghum bicolor)
تأثير التحول الدوار على المؤشرات الحيوية لمتلازمة التمثيل الغذائي والتهاب الصحة العاملون في محافظة غزة
200| Sustainability of the health system, complex decision making and using data to inform action
Understanding diabetes heterogeneity: key steps towards precision medicine in diabetes
The role of vitamin B12 deficiency on hepatic metabolism of lipids
Current Updates on Pre-eclampsia: Maternal and Foetal Cardiovascular Diseases Predilection, Science or Myth?
ASSESSING CONSUMER AWARENESS AND USAGE OF NUTRITION LABELS ON PRE-PACKAGED FOODS IN SAGNARIGU MUNICIPALITY
Osto ar
Health-related physical fitness, anthropometry and physical activity levels of Zimbabwean children aged 10-12 years old: the Zimbabwe Baseline Survey
The dietary decision-making process of women in Nigeria
Major Lower Limb Amputation in England 2003–2013; the North/South, Gender and Ethnic Divide
Maternal Nutrition During Pregnancy and Its Association with Birth Outcomes and Neonatal Body Composition in the Context of HIV in Urban Black South Africans
A Pharmacological Approach towards Myocardial Protection: New Perspectives in Acute and Chronic Cardiac Disease
Grain legumes: impact on soil health and agroecosystem
Lighting in the home and health: A systematic review
Liver Enzymes and Lifestyle
Uncivilised Genes: human evolution and the urban paradox
Incidence of Tuberculosis Amongst HIV Positive Clients who Received Isoniazid Preventive Therapy (IPT)
Building Primary Care in India With High Out-of-Pocket Expenditures
The development of a nutrient profiling model assessing healthfulness of packaged foods for adults in the low-income context of South Africa
Characteristics of Non-Responders in Diabetic Retinopathy
Proportion of Pregnancy Induced Hypertension Among Antenatal Mothers in a Tertiary Care Hospital
Creating a multivariable model to predict primary graft dysfunction after heart transplantation in the United Kingdom using the 2014 International Society of Heart and Lung Transplantation consensus definition
Extended surgery with en block resection of the right external iliac vessels for lymph node metastasis of colon carcinoma, a case report
The survival and nutritional status of children in relation to aspects of maternal health: follow-up studies in rural Uganda
Do we properly assess the left ventricular outflow tract? comparative analysis between two-dimensional measurement methods
Cereal-based fermented foods of Africa as functional foods
Heavy Metals and Pediatric Immunosuppression Scoping Review Search Strategy
The human toll of collective trauma
MammaPrint risk score distribution in breast cancer patients with BRCA1/2 mutations
AStudy ON NUTRITIONAL STATUS USING
Ruminococcus gnavus: friend or foe for human health
Characterizing the school food environment in Dominica for health promotion
Changes in culinary culture with migration and its effect on health in Turkish migrants
Modulation of the Innate Immune Response by Targeting Toll-like Receptor 4 Signalling: Exploring the Role of Natural Products
Brain-selective nutrients in pregnancy and lactation
Neighbourhood environment, physical activity and adiposity among adolescents in India
Presentations of new onset Type 1 Diabetes Mellitus in children
Ruolo dei polimorfismi genetici nella diagnosi dei noduli tiroidei e della fisiopatologia gonadica
“Vitamin D and Human Health: from the Gamete to the Grave”: Report on a meeting held at Queen Mary University of London, 23rd–25th April 2014
БИОХИМИЧЕСКИЕ ЛАБОРАТОРНЫЕ ДАННЫЕ БОЛЬНЫХ САХАРНЫМ ДИАБЕТОМ 2 ТИПА С КОМОРБИДНОЙ ДИСФУНКЦИЕЙ ЩИТОВИДНОЙ ЖЕЛЕЗЫ

## Sheet: Pubmed
Title
Metabolic syndrome and its associated factors in Ethiopia: A systematic review and meta-analysis
The Magnitude of NCD Risk Factors in Ethiopia: Meta-Analysis and Systematic Review of Evidence
The Prevalence of Metabolic Syndrome in Ethiopian Population: A Systematic Review and Meta-analysis
Metabolic risk factors for non-communicable diseases in Ethiopia: a systematic review and meta-analysis
Prevalence of metabolic syndrome among patients with schizophrenia in Ethiopia
The burden of stroke and modifiable risk factors in Ethiopia: A systemic review and meta-analysis
Cardiometabolic syndrome and associated factors among Ethiopian public servants, Addis Ababa, Ethiopia
Magnitude of metabolic syndrome in Gondar town, Northwest Ethiopia: A community-based cross-sectional study
HIV and metabolic syndrome in an Ethiopian population
Metabolic Syndrome and Its Associated Factors among Type 2 Diabetic Patients in Southwest Ethiopia, 2021/2022
Metabolic Syndrome Among Working Adults in Eastern Ethiopia
Magnitude and Associated Factors of Metabolic Syndrome Among Adult Urban Dwellers of Northern Ethiopia
Modifiable cardiovascular disease risk factors among adults in southern Ethiopia: a community-based cross-sectional study
Vitamin D deficiency and its associated factors among patients with type 2 diabetes mellitus: a systematic review and meta-analysis
Prevalence of dyslipidemia and associated risk factors among adult residents of Mekelle City, Northern Ethiopia
Metabolic syndrome and its predictors among adults seeking medical care: A trending public health concern
Dyslipidemia and its predictors among adult workers in eastern Ethiopia: An institution-based cross-sectional study
Abnormal Glucose Metabolism and Associated Risk Factors Among Adults in Mekelle City, Ethiopia
Dyslipidemia and its associated factors among adult cardiac patients at Ambo university referral hospital, Oromia region, west Ethiopia
Association between normal-weight obesity and cardiometabolic risk factors among adults in Addis Ababa, Ethiopia
Metabolic syndrome among type 2 diabetic patients in Ethiopia: a cross-sectional study
Factors associated with dyslipidemia and its prevalence among Awash wine factory employees, Addis Ababa, Ethiopia: a cross-sectional study
Dyslipidemia and associated factors among women using hormonal contraceptives in Harar town, Eastern Ethiopia
Treatment Outcomes and Associated Factors among Hospitalized Stroke Patients at Shashemene Referral Hospital, Ethiopia
Magnitude and associated factors of dyslipidemia among patients with severe mental illness in dire Dawa, Ethiopia: neglected public health concern
Retinopathy among Adult Diabetics and Its Predictors in Northwest Ethiopia
Prevalence and risk factors of metabolic syndrome in Ethiopia: describing an emerging outbreak in HIV clinics of the sub-Saharan Africa - a cross-sectional study
Major depressive disorder and cardiometabolic disease risk among sub-Saharan African adults
Metabolic syndrome and its associated factors among epileptic patients at Dessie Comprehensive Specialized Hospital, Northeast Ethiopia; a hospital-based comparative cross-sectional study
Metabolic syndrome among type 2 diabetic patients in Sub-Saharan African countries: A systematic review and meta-analysis
Dyslipidemia and Its Associated Factors Among Helicobacter pylori-Infected Patients Attending at University of Gondar Comprehensive Specialized Hospital, Gondar, North-West Ethiopia: A Comparative Cross-Sectional Study
Anemia and associated factors among patients admitted with metabolic syndromes at Worabe Comprehensive Specialized Hospital, Southern Ethiopia: A cross-sectional study
Lipid and Lipoprotein Profile in HIV-Infected and Non-Infected Diabetic Patients: A Comparative Cross-Sectional Study Design, Southwest Ethiopia
Prevalence and Associated Factors of Metabolic Syndrome Among Patients with Severe Mental Illness at Hawassa, Southern-Ethiopia
Prevalence and Risk Factors of Dyslipidemia among Type 2 Diabetes Patients at a Referral Hospital, North Eastern Ethiopia
Atherogenic dyslipidemia and associated risk factors among hypertensive patients of five health facilities in Northeast Ethiopia
Prevalence and Impact of Metabolic Syndrome on Short-Term Prognosis in Patients with Acute Coronary Syndrome: Prospective Cohort Study
Dyslipidemia and its associated factors among adult diabetes outpatients in West Shewa zone public hospitals, Ethiopia
Hematological abnormalities and associated factors among metabolic syndrome patients at the University of Gondar comprehensive specialized hospital, Northwest Ethiopia
Prevalence of metabolic syndrome and associated factors among psychiatric patients at University of Gondar Comprehensive Specialized Hospital, Northwest Ethiopia
Metabolic syndrome in patients with type 2 diabetes mellitus at Adama Hospital Medical College, Ethiopia: a hospital-based cross-sectional study
Prevalence and Associated Factors of Chronic Kidney Disease among Adult Hypertensive Patients at Northwest Amhara Referral Hospitals, Northwest Ethiopia, 2020
Dyslipidemia and Nutritional Status of HIV-Infected Children and Adolescents on Antiretroviral Treatment at the Comprehensive Chronic Care and Training Center of Jimma Medical Center
Risk factors of metabolic syndrome among hypertensive patients at Hawassa University Comprehensive Specialized Hospital, Southern Ethiopia
Optimal cut-off for obesity and markers of metabolic syndrome for Ethiopian adults
Metabolic syndrome and associated factors among psychiatric patients in Jimma University Specialized Hospital, South West Ethiopia
Metabolic syndrome among residents of Mizan-Aman town, South West Ethiopia, 2017: A cross sectional study
Metabolic syndrome and lifestyle factors among type 2 diabetes mellitus patients in Dessie Referral Hospital, Amhara region, Ethiopia
Disease burden and associated risk factors for metabolic syndrome among adults in Ethiopia
Prevalence of Clinical Cardiovascular Disease Risk Factors Among HIV Infected Patients on Anti-Retroviral Treatment in a Tertiary Hospital in Ethiopia
Dyslipidemia and Associated Factors Among Patients Suspected to Have Helicobacter pylori Infection at Jimma University Medical Center, Jimma, Ethiopia
Co-occurrence of hypertension and type 2 diabetes: prevalence and associated factors among Haramaya University employees in Eastern Ethiopia
Cardiovascular diseases risk factors among adult diabetic patients in eastern Ethiopia
Metabolic syndrome and its associated factors among type 2 diabetic patients in Mizan-Tepi University Teaching Hospital, Southwest Ethiopia Region
Prevalence of Metabolic Syndrome and Factors Associated With It Among Adults of West Gojjam: A Community-Based Cross-Sectional Study
Prevalence and associated factors of chronic kidney disease among adult hypertensive patients in Tigray teaching hospitals: a cross-sectional study
The magnitude of chronic diabetes complications and its associated factors among diabetic patients attending the general hospitals in Tigray region, Northern Ethiopia
Metabolic syndrome distributions in dietary diversity score groups and its associated factors among adults in the urban community of Jimma, Southwest Ethiopia: a community based cross- sectional study
Prevalence and Associated Factors of Dyslipidemia Among Psychiatric Patients on Antipsychotic Treatment at Hawassa University Comprehensive Specialized Hospital
Magnitude of impaired fasting glucose and undiagnosed diabetic mellitus and associated risk factors among adults living in Woreta town, northwest Ethiopia: a community-based cross-sectional study, 2021
Prevalence of Hypercholesterolemia and Awareness of Risk Factors, Prevention and Management Among Adults Visiting Referral Hospital in Ethiopia
Hyperuricemia and metabolic syndrome in type 2 diabetes mellitus patients at Hawassa university comprehensive specialized hospital, South West Ethiopia
Magnitude, components and predictors of metabolic syndrome in Northern Ethiopia: Evidences from regional NCDs STEPS survey, 2016
Sleeping duration, physical activity, alcohol drinking and other risk factors as potential attributes of metabolic syndrome in adults in Ethiopia: A hospital-based cross-sectional study
Non-Alcoholic Fatty Liver Disease and Associated Factors among Type 2 Diabetic Patients in Southwest Ethiopia
The Prevalence of Metabolic Syndrome and Its Components among Type 2 Diabetes Mellitus Patients at a Tertiary Hospital, Northwest Ethiopia
Magnitude and associated factors of diabetes mellitus and hypertension among adult HIV-positive individuals receiving highly active antiretroviral therapy at Jugal Hospital, Harar, Ethiopia
Prevalence and predictors of dyslipidemia among hypertensive patients in Lumame Primary Hospital, Amhara, Ethiopia: A cross-sectional study
Metabolic syndrome and associated factors among severely ill psychiatric and non-psychiatric patients: a comparative cross-sectional study in Eastern Ethiopia
Prevalence of Prediabetes and Related Modifiable Cardiovascular Risk Factors Among Employees of Ayder Comprehensive Specialized Hospital, Tigray, Northern Ethiopia
The burden of metabolic syndrome in patients living with HIV/AIDS receiving care at referral hospitals of Northwest Ethiopia: A hospital-based cross-sectional study, 2019
Heavy khat (Catha edulis) chewing and dyslipidemia as modifiable hypertensive risk factors among patients in Southwest, Ethiopia: Unmatched case-control study
The association of Helicobacter Pylori infection with dyslipidaemia and other atherogenic factors in dyspeptic patients at St. Paul's Hospital Millennium Medical College
Magnitude of metabolic syndrome and its predictors among patients on second-generation antipsychotic drugs at six psychiatry clinics and mental hospitals, in Addis Ababa, Ethiopia, 2019; Multicenter cross-sectional study
Prevalence of Diabetes Mellitus, Prediabetes and Its Associated Factors in Dessie Town, Northeast Ethiopia: A Community-Based Study
Prevalence of high bloodpressure, hyperglycemia, dyslipidemia, metabolic syndrome and their determinants in Ethiopia: Evidences from the National NCDs STEPS Survey, 2015
Rate of glycemic control and associated factors among type two diabetes mellitus patients in Ethiopia: A cross sectional study
Physical activity and metabolic syndrome among Ethiopian adults
Dyslipidemia and Associated Factors in Tenofovir Disoproxil Fumarate-Based Regimen Among Human Immunodeficiency Virus-Infected Ethiopian Patients: A Hospital-Based Observational Prospective Cohort Study
Serum electrolytes disorder and its associated factors among adults admitted with metabolic syndrome in Jimma Medical Center, South West Ethiopia: Facility based crossectional study
Diabetes mellitus and risk factors in human immunodeficiency virus-infected individuals at Jimma University Specialized Hospital, Southwest Ethiopia
Dyslipidemia and Its Associated Risk Factors Among Adult Type-2 Diabetic Patients at Jimma University Medical Center, Jimma, Southwest Ethiopia
Prevalence of highly active antiretroviral therapy associated metabolic abnormalities and lipodystrophy in HIV infected patients
Metabolic syndrome among hypertensive patients at University of Gondar Hospital, North West Ethiopia: a cross sectional study
The Hidden Burden of Diabetes Mellitus in an Urban Community of Southwest Ethiopia
Dyslipidemia and associated factors among diabetic patients attending Durame General Hospital in Southern Nations, Nationalities, and People's Region
Evaluation of lipid profiles and hematological parameters in hypertensive patients: Laboratory-based cross-sectional study
Management and 30-Day Mortality of Acute Coronary Syndrome in a Resource-Limited Setting: Insight From Ethiopia. A Prospective Cohort Study
Prevalence of lipodystrophy and metabolic syndrome among HIV positive individuals on Highly Active Anti-Retroviral treatment in Jimma, South West Ethiopia
Prevalence of abdominal obesity and associated risk factors among women civil servants in Addis Ababa, Ethiopia, 2021: an institution-based study
A cross sectional study on beliefs and roles of community pharmacy professionals in preventing and managing metabolic syndrome in an Ethiopian setting
Dyslipidemia and Associated Factors Among Adult Patients on Antiretroviral Therapy in Armed Force Comprehensive and Specialized Hospital, Addis Ababa, Ethiopia
Evaluation of uric acid disorders and associated factors in essential hypertensive patients at Wolkite University specialized hospital, Southern Ethiopia
The prevalence of impaired fasting glucose and undiagnosed diabetes mellitus and associated risk factors among adults living in a rural Koladiba town, northwest Ethiopia
The global magnitude of metabolic syndrome among antiretroviral therapy (ART) exposed and ART-naïve adult HIV-infected patients in gedio-zone, southern Ethiopia: Comparative cross-sectional study, using the Adult Treatment Panel III criteria
A Comparative Prevalence Of Metabolic Syndrome Among Type 2 Diabetes Mellitus Patients In Hawassa University Comprehensive Specialized Hospital Using Four Different Diagnostic Criteria
Magnitude of metabolic syndrome and its associated factors among patients with type 2 diabetes mellitus in Ayder Comprehensive Specialized Hospital, Tigray, Ethiopia: a cross sectional study
Obesity among type 2 diabetes mellitus at Sidama Region, Southern Ethiopia
High atherogenic risk concomitant with elevated HbA1c among persons with type 2 diabetes mellitus in North Ethiopia
Abdominal Pain of Functional Gastrointestinal Disorders in Dietary Diversity Patterns and Its Determinants among Healthy Adults in Jimma City, Southwest Ethiopia
The prevalence, clinical features and management of periphral neuropathy among diabetic patients in Tikur Anbessa and St. Paul's Specialized University Hospitals, Addis Ababa, Ethiopia
Non-communicable disease risk factor profile among public employees in a regional city in northern Ethiopia
Obesity Indices for Identifying Metabolic Syndrome Among Type Two Diabetes Patients Attending Their Follow-Up in Dessie Referral Hospital, North east Ethiopia
Clustering of Elevated Blood Pressure, Elevated Blood Glucose, and Abdominal Obesity Among Adults in Dire Dawa: A Community-Based Cross-Sectional Study
Prevalence of Blood Pressure, Blood Glucose and Serum Lipids Abnormalities Among Ethiopian Immigrants: A Community-Based Cross-Sectional Study
Incidence and predictors of chronic kidney disease in type-II diabetes mellitus patients attending at the Amhara region referral hospitals, Ethiopia: A follow-up study
Treatment Outcome and Its Determinants among Patients Admitted to Stroke Unit of Jimma University Medical Center, Southwest Ethiopia
Diabetes mellitus among HIV-infected individuals in follow-up care at University of Gondar Hospital, Northwest Ethiopia

## Sheet: ALL
Studies	Decision	Reason
A clinical perspective of obesity, metabolic syndrome and cardiovascular disease	Excluded	Different indication
A community based cross sectional study on the prevalence of dyslipidemias and 10 years cardiovascular risk scores in adults in Asmara, Eritrea	Excluded	Title and abstract screening
A Comparative Prevalence Of Metabolic Syndrome Among Type 2 Diabetes Mellitus Patients In Hawassa University Comprehensive Specialized Hospital Using Four Different Diagnostic Criteria	Included
A Comparative Prevalence Of Metabolic Syndrome Among Type 2 Diabetes Mellitus Patients In Hawassa University Comprehensive Specialized Hospital Using Four Different Diagnostic Criteria	Excluded	Duplicate
A comparative prevalence of metabolic syndrome among type 2 diabetes mellitus patients in Hawassa University comprehensive specialized hospital using four different diagnostic criteria	Excluded	Duplicate
A comparison of the associations between adiposity and lipids in Malawi and the United Kingdom	Excluded	Title and abstract screening
A cross sectional study on beliefs and roles of community pharmacy professionals in preventing and managing metabolic syndrome in an Ethiopian setting	Excluded	Duplicate
A cross sectional study on beliefs and roles of community pharmacy professionals in preventing and managing metabolic syndrome in an Ethiopian setting	Excluded	Title and abstract screening
A descriptive study on prescription pattern of antihypertensive medications in a tertiary care hospital in Northern Sri Lanka	Excluded	Title and abstract screening
A need to integrate healthcare services for HIV and non-communicable diseases: An Indian perspective.	Excluded	Title and abstract screening
A Pharmacological Approach towards Myocardial Protection: New Perspectives in Acute and Chronic Cardiac Disease	Excluded	Title and abstract screening
A psychosocial study of cardiovascular diseases, health behaviours and risk perception among retail pharmacy workers in Johannesburg, South Africa	Excluded	Title and abstract screening
A quantitative assessment of cardiovascular related non-communicable disease occurrence at a South African academic environment: a pharmacy students’ health promotion initiative	Excluded	Title and abstract screening
A retrospective cross-sectional study of the prevalence of hypertension and its co-morbidities in a Nigerian medical center	Excluded	Title and abstract screening
Abdominal Pain of Functional Gastrointestinal Disorders in Dietary Diversity Patterns and Its Determinants among Healthy Adults in Jimma City, Southwest Ethiopia	Excluded	Title and abstract screening
Abnormal Glucose Metabolism and Associated Risk Factors Among Adults in Mekelle City, Ethiopia	Excluded	Duplicate
Abnormal glucose metabolism and associated risk factors among adults in mekelle city, ethiopia	Excluded	Title and abstract screening
Acute Coronary Syndromes in Sub-Saharan Africa: A 10-Year Systematic Review	Excluded	Title and abstract screening
Adherence to antihypertensive treatment and its determinants among urban slum dwellers in Kolkata, India	Excluded	Title and abstract screening
Admission pattern, treatment outcomes, and associated factors for children admitted to pediatric intensive care unit of Tikur Anbessa specialized hospital, 2021: a retrospective cross-sectional study	Excluded	Title and abstract screening
African medicinal spices and vegetables and their potential in the management of metabolic syndrome	Excluded	Title and abstract screening
Age and diabetes control in an HIV-endemic country: is there an association?	Excluded	Title and abstract screening
An in-depth understanding of the clinical, metabolic, and immunologic profile of adult patients with newly diagnosed diabetes in Uganda: the Uganda DIabetes Phenotype (UDIP) study.	Excluded	Title and abstract screening
Anaemia and associated factors among older adults in an urban district in China: a large-scale cross-sectional study	Excluded	Title and abstract screening
Anemia and associated factors among patients admitted with metabolic syndromes at Worabe Comprehensive Specialized Hospital, Southern Ethiopia: A cross-sectional study	Included
Anemia and associated factors among patients admitted with metabolic syndromes at Worabe Comprehensive Specialized Hospital, Southern Ethiopia: A cross-sectional study	Excluded	Duplicate
African medicinal spices and vegetables and their potential in the management of metabolic syndrome	Excluded	Duplicate
Anemia and its associated factor among adolescent school girls in GODEY and DEGEHABUR council Somali region, eastern Ethiopia	Excluded	Title and abstract screening
Antenatal care dropout and associated factors among mothers delivering in public health facilities of Dire Dawa Town, Eastern Ethiopia	Excluded	Title and abstract screening
Antibiotics non-adherence and its associated factors among households in southern Ethiopia	Excluded	Title and abstract screening
Antimicrobial susceptibility pattern, and associated factors of Salmonella and Shigella infections among under five children in Arba Minch, South Ethiopia	Excluded	Title and abstract screening
Antiretroviral treatment associated hyperglycemia and dyslipidemia among HIV infected patients at Burayu Health Center, Addis Ababa, Ethiopia: a cross-sectional comparative study	Included
Antiretroviral treatment associated hyperglycemia and dyslipidemia among HIV infected patients at Burayu Health Center, Addis Ababa, Ethiopia: a cross-sectional comparative study	Excluded	Duplicate
ASSESSING CONSUMER AWARENESS AND USAGE OF NUTRITION LABELS ON PRE-PACKAGED FOODS IN SAGNARIGU MUNICIPALITY	Excluded	Title and abstract screening
Assessment of Baseline Nutritional Status of Pediatric Cancer Patients Treated in the Pediatric Oncology Unit of Jimma University Medical Center: A Cross-Sectional Study	Excluded	Title and abstract screening
Assessment of Hypertensive Patient-Related Factors Influencing Adherence to Anti-Hypertensive Medication at Cocoa Clinic in the Kaneshi Suburb of Greater Accra	Excluded	Title and abstract screening
Assessment of Intravenous Antibiotics to Peroral Antibiotics Conversion Practice and Its Associated Factor at University of Gondar Comprehensive Specialized Hospital: Prospective Observational Study	Excluded	Title and abstract screening
Assessment of Lipid Profile in HIV Infected Patients Using the First Line Antiretroviral Drugs at Muhimbili National Hospital	Excluded	Title and abstract screening
Assessment of liver function tests of women taking hormonal contraceptives at University of Gondar comprehensive specialized hospital and Family Guidance Association of Gondar (FGAE), 2022; a comparative cross-sectional study	Excluded	Title and abstract screening
Assessment of patient satisfaction towards auditable pharmaceutical transactions and services implemented in outpatient hospital pharmacy in Ethiopia	Excluded	Title and abstract screening
Association between anthropometry and cardiovascular risk in patients attending a diabetic clinic	Excluded	Different indication
Association Between HAART and Metabolic Syndrome Components Among HIV-Positive Adults in Southeastern Nigeria	Excluded	Title and abstract screening
Association between normal-weight obesity and cardiometabolic risk factors among adults in Addis Ababa, Ethiopia	Excluded	Different population
Association of diet quality and food insecurity with metabolic syndrome in obese adults	Excluded	Title and abstract screening
Atherogenic dyslipidemia and associated risk factors among hypertensive patients of five health facilities in Northeast Ethiopia	Included
Atherogenic dyslipidemia and associated risk factors among hypertensive patients of five health facilities in Northeast Ethiopia	Excluded	Duplicate
Atherogenic dyslipidemia and associated risk factors among hypertensive patients of five health facilities in Northeast Ethiopia	Excluded	Duplicate
Biomarkers and Prevalence of Cardiometabolic Syndrome Among People Living With HIV/AIDS, Addis Ababa, Ethiopia: A Hospital-Based Study	Excluded	Duplicate
Availability and affordability of essential medicines for Non-Communicable Diseases across six Kenyan Counties	Excluded	Title and abstract screening
Biomarkers and Prevalence of Cardiometabolic Syndrome Among People Living With HIV/AIDS, Addis Ababa, Ethiopia: A Hospital-Based Study	Excluded	Title and abstract screening
Bipolar disorder in the South African private health sector: Longitudinal analysis of prevalence, comorbidities and prescribing patterns	Excluded	Title and abstract screening
Blood glucose level and serum lipid profiles among people living with HIV on dolutegravir-based versus efavirenz-based cART; a comparative cross-sectional study	Excluded	Cut-off value
Blood pressure control and kidney damage in hypertension: Results of a three-center cross-sectional study in North Central Nigeria	Excluded	Title and abstract screening
Blood pressure control with reference to intensive blood pressure targets among hypertension patients on chronic follow-up at dessie referral hospital, northeast ethiopia	Included
Blood pressure control with reference to intensive blood pressure targets among hypertension patients on chronic follow-up at dessie referral hospital, northeast ethiopia	Excluded	Duplicate
Bovine Trypanosomosis and Its Vectors in Three Selected Districts of Buno Bedele Zone of Oromia Region, Ethiopia	Excluded	Title and abstract screening
Burden of metabolic syndrome among HIV-infected patients in Southern Ethiopia	Included
Burden of metabolic syndrome among HIV-infected patients in Southern Ethiopia	Excluded	Duplicate
Burnout, Metabolic Syndrome And Risk Of Cardiovascular Diseases Among Health Workers In Accra, Ghana	Excluded	Title and abstract screening
Cardiometabolic syndrome and associated factors among Ethiopian public servants, Addis Ababa, Ethiopia	Excluded	Duplicate
Cardiometabolic syndrome and associated factors among Ethiopian public servants, Addis Ababa, Ethiopia	Excluded	Title and abstract screening
Cardiovascular and hepatic functions of Plasmodium Berghei infected mice treated with artemether-lumefantrine and Eremomastax Speciosa	Excluded	Title and abstract screening
Cardiovascular diseases risk factors among adult diabetic patients in eastern Ethiopia	Excluded	Cut-off value
Cardiovascular Health in Children and Adolescents with Obesity: Prevalence, Prediction and Supervised Exercise	Excluded	Different population
Cardiovascular risk factors among east african immigrants: A retrospective 30-year cohort study	Excluded	Title and abstract screening
Cardiovascular Risk Factors in Selected Media Personnel at a State-Owned Media House in Greater Accra	Excluded	Title and abstract screening
Cardiovascular risk factors with special focus on diet in southern Ethiopia: a community-based cross-sectional study	Excluded	Different indication
Central Obesity and Associated Factors Among Urban Adults in Dire Dawa Administrative City, Eastern Ethiopia	Excluded	Title and abstract screening
Central Obesity Plays an Important Role for the Development of Type 2 Diabetes in Bangladeshi Women	Excluded	Title and abstract screening
Cereal-based fermented foods of Africa as functional foods	Excluded	Title and abstract screening
Cervical cancer screening service uptake and associated factors among age eligible women in Mekelle zone, Northern Ethiopia, 2015: A community based study using health belief model	Excluded	Title and abstract screening
Changes in culinary culture with migration and its effect on health in Turkish migrants	Excluded	Title and abstract screening
Characteristics of Non-Responders in Diabetic Retinopathy	Excluded	Title and abstract screening
Characterizing the school food environment in Dominica for health promotion	Excluded	Title and abstract screening
Chronic Non-communicable Diseases and Infectious Diseases	Excluded	Duplicate
Chronic non-communicable diseases and infectious diseases	Excluded	Title and abstract screening
Clinical Characteristics and Treatment Patterns in Patients With Heart Failure: Results From the Icareme Middle East and Africa Cohort	Excluded	Title and abstract screening
Clinicians’ prescribing pattern, rate of patients’ medication adherence and its determinants among adult hypertensive patients at Jimma University Medical Center: Prospective cohort study	Excluded	Title and abstract screening
Clustering of Elevated Blood Pressure, Elevated Blood Glucose, and Abdominal Obesity Among Adults in Dire Dawa: A Community-Based Cross-Sectional Study	Excluded	Duplicate
Clustering of elevated blood pressure, elevated blood glucose, and abdominal obesity among adults in dire dawa: A community-based cross-sectional study	Excluded	Title and abstract screening
Cohort profile: the epidemiology of chronic diseases cohort (EpiDoC)	Excluded	Title and abstract screening
Comment: Prevalence of Hypercholesterolemia and Awareness of Risk Factors, Prevention and Management Among Adults [Letter]	Excluded	Title and abstract screening
Common co-morbid conditions associated with type 2 diabetes mellitus	Excluded	Title and abstract screening
Comorbidity clusters and in-hospital outcomes in patients admitted with acute myocardial infarction in the USA: A national population-based study	Excluded	Title and abstract screening
Comparative serum lipid and immunohematological values among adult pulmonary tuberculosis and tuberculosis lymphadenitis cases and their association with sputum bacilli load and time to culture positivity in Northwestern Ethiopia	Excluded	Title and abstract screening
Complementary and alternative medicine use among elderly patients living with chronic diseases in a teaching hospital in Ethiopia	Excluded	Title and abstract screening
Compliance to Guidelines and Role of Patients in Management of Type 2 Diabetes Among Patients in Vihiga County Referral Hospital, Kenya	Excluded	Title and abstract screening
Components and risk factors of metabolic syndrome among rural Nigerian workers	Excluded	Title and abstract screening
Co-occurrence of hypertension and type 2 diabetes: prevalence and associated factors among Haramaya University employees in Eastern Ethiopia	Excluded	Title and abstract screening
Correlation between serum lipid profile with anthropometric and clinical variables in patients with type 2 diabetes mellitus	Excluded	Different indication
Correlation of biochemical parameters among diabetes patients attending medicine OPD of Janaki Medical College Teaching Hospital	Excluded	Title and abstract screening
Creating a multivariable model to predict primary graft dysfunction after heart transplantation in the United Kingdom using the 2014 International Society of Heart and Lung Transplantation consensus definition	Excluded	Title and abstract screening
Cross-sectional study of prevalence and determinants of uncontrolled hypertension among South African adult residents of Mkhondo municipality	Excluded	Title and abstract screening
Current scenario and strategies to tackle cardiovascular disease risk in HIV geriatrics	Excluded	Title and abstract screening
Current Updates on Pre-eclampsia: Maternal and Foetal Cardiovascular Diseases Predilection, Science or Myth?	Excluded	Duplicate
Current Updates on Pre-eclampsia: Maternal and Foetal Cardiovascular Diseases Predilection, Science or Myth? Future cardiovascular disease risks in mother and child following pre-eclampsia	Excluded	Title and abstract screening
Defining diet quality: a synthesis of dietary quality metrics and their validity for the double burden of malnutrition	Excluded	Title and abstract screening
Delayed awakening and its associated factor following general anesthesia service, 2022: A cross-sectional study	Excluded	Title and abstract screening
Dementia in Africa: Current evidence, knowledge gaps, and future directions	Excluded	Title and abstract screening
Depressive symptoms and associated factor among public school teachers in Jimma town, Southwest, Ethiopia 2020: a multi-disciplinary, cross-sectional study	Excluded	Title and abstract screening
Determinants of Dyslipidemia in Africa: A Systematic Review and Meta-Analysis	Excluded	Title and abstract screening
Determinants of metabolic syndrome among patients attending diabetes clinics in two sub-urban hospitals: Bono Region, Ghana	Excluded	Title and abstract screening
Determinants of obesity and metabolic health in the Afghan population: protocol, methodology, and preliminary results	Excluded	Title and abstract screening
Determinants of self-reported hypertension among women in South Africa: evidence from the population-based survey	Excluded	Title and abstract screening
Determinants of severity and progression of diabetic retinopathy in Southern Malawi	Excluded	Title and abstract screening
Development of an integrated model of care for use by community health workers working with chronic non-communicable diseases in Khayelitsha, South Africa	Excluded	Title and abstract screening
Diabetes and cardiovascular disease: inter-relation of risk factors and treatment	Excluded	Title and abstract screening
Diabetes concordant comorbidities and associated factors among adult diabetic out-patients at hiwot fana specialized university hospital, harar, Eastern Ethiopia: A cross-sectional study	Excluded	Different indication
Diabetes mellitus among HIV-infected individuals in follow-up care at University of Gondar Hospital, Northwest Ethiopia	Included
Diabetes mellitus among HIV-infected individuals in follow-up care at University of Gondar Hospital, Northwest Ethiopia	Excluded	Duplicate
Development of an integrated model of care for use by community health workers working with chronic non-communicable diseases in Khayelitsha, South Africa	Excluded	Duplicate
Diabetes mellitus and associated factors among adult hiv patients on highly active anti-retroviral treatment	Included
Diabetes mellitus and associated factors among adult hiv patients on highly active anti-retroviral treatment	Excluded	Duplicate
Diabetes mellitus and hypertension among patients on combination antiretroviral therapy in civil service hospital, Nigeria	Excluded	Title and abstract screening
Diabetes mellitus and risk factors in human immunodeficiency virus-infected individuals at Jimma University Specialized Hospital, Southwest Ethiopia	Included
Diabetes mellitus and risk factors in human immunodeficiency virus-infected individuals at Jimma University Specialized Hospital, Southwest Ethiopia	Excluded	Duplicate
Diabetes mellitus and risk factors in human immunodeficiency virus-infected individuals at Jimma University Specialized hospital, Southwest ethiopia	Excluded	Duplicate
Diagnosing arterial stiffness in pregnancy and its implications in the cardio-renal-metabolic chain	Excluded	Title and abstract screening
Diet, Physical Activity, and Healthy Aging in People Living with HIV	Excluded	Title and abstract screening
Diet, Physical Activity, and Healthy Aging in People Living with HIV	Excluded	Duplicate
Dietary adherence amongst adults with type 2 diabetes mellitus: a South African urban population perspective	Excluded	Title and abstract screening
Dietary adherence amongst adults with type 2 diabetes mellitus: a South African urban population perspective	Excluded	Duplicate
Dietary adherence and glycemic control among patients with type 2 diabetes in Ga West Municipal Hospital	Excluded	Title and abstract screening
Dietary adherence and glycemic control among patients with type 2 diabetes in Ga West Municipal Hospital	Excluded	Duplicate
Dietary diversity practice and associated factors among adolescents in Ethiopia, systematic review and meta-analysis	Excluded	Title and abstract screening
Dietary diversity practice and associated factors among adolescents in Ethiopia, systematic review and meta-analysis	Excluded	Duplicate
Dietary Patterns and Metabolic Syndrome among Type 2 Diabetes Patients in Gaza Strip, Palestine	Excluded	Title and abstract screening
Dietary Patterns and Metabolic Syndrome among Type 2 Diabetes Patients in Gaza Strip, Palestine	Excluded	Duplicate
Dietary patterns and physical inactivity, two contributing factors to the double burden of malnutrition among adults in Burkina Faso, West Africa	Excluded	Title and abstract screening
Dietary patterns and physical inactivity, two contributing factors to the double burden of malnutrition among adults in Burkina Faso, West Africa	Excluded	Duplicate
Dietary patterns explaining variations in blood biomarkers in young adults are associated with the 30-year predicted cardiovascular disease risks in midlife: A follow-up study	Excluded	Title and abstract screening
Dietary patterns explaining variations in blood biomarkers in young adults are associated with the 30-year predicted cardiovascular disease risks in midlife: A follow-up study	Excluded	Duplicate
Digital literacy level and associated factors among health professionals in a referral and teaching hospital: An implication for future digital health systems implementation	Excluded	Title and abstract screening
Digital literacy level and associated factors among health professionals in a referral and teaching hospital: An implication for future digital health systems implementation	Excluded	Duplicate
Disease burden and associated risk factors for metabolic syndrome among adults in Ethiopia	Excluded	Title and abstract screening
Disease burden and associated risk factors for metabolic syndrome among adults in Ethiopia	Excluded	Different population
Disease burden and associated risk factors for metabolic syndrome among adults in Ethiopia	Excluded	Duplicate
Disease burden and associated risk factors for metabolic syndrome among adults in Ethiopia	Excluded	Duplicate
Do we properly assess the left ventricular outflow tract? comparative analysis between two-dimensional measurement methods	Excluded	Title and abstract screening
Do we properly assess the left ventricular outflow tract? comparative analysis between two-dimensional measurement methods	Excluded	Duplicate
Double or divergent? Stuntingoverweightness among children and the ‘burden’of malnutrition: a study of Albania	Excluded	Title and abstract screening
Double or divergent? Stuntingoverweightness among children and the ‘burden’of malnutrition: a study of Albania	Excluded	Duplicate
Drug therapy problems and determinants among ambulatory type 2 diabetes mellitus patients: pharmacists’ intervention in south-east Ethiopia	Excluded	Title and abstract screening
Drug therapy problems and determinants among ambulatory type 2 diabetes mellitus patients: pharmacists’ intervention in south-east Ethiopia	Excluded	Duplicate
Dyslipidemia among diabetic patients in Southern Ethiopia: Cross-sectional study	Included
Dyslipidemia among diabetic patients in Southern Ethiopia: Cross-sectional study	Excluded	Duplicate
Dyslipidemia and associated cardiovascular risk factors in HIV-positive and HIV-negative patients visiting ambulatory clinics: A hospital-based study	Included
Dyslipidemia and associated cardiovascular risk factors in HIV-positive and HIV-negative patients visiting ambulatory clinics: A hospital-based study	Excluded	Duplicate
Dyslipidemia and associated factors among adult patients on antiretroviral therapy in armed force comprehensive and specialized hospital, Addis Ababa, Ethiopia	Included
Dyslipidemia and associated factors among adult patients on antiretroviral therapy in armed force comprehensive and specialized hospital, Addis Ababa, Ethiopia	Excluded	Duplicate
Dyslipidemia and associated factors among diabetic patients attending durame general hospital in southern nations, nationalities, and people’s region	Included
Dyslipidemia and associated factors among diabetic patients attending durame general hospital in southern nations, nationalities, and people’s region	Excluded	Duplicate
Dyslipidemia and associated factors among patients suspected to have helicobacter pylori infection at jimma university medical center, jimma, ethiopia	included
Dyslipidemia and associated factors among patients suspected to have helicobacter pylori infection at jimma university medical center, jimma, ethiopia	Excluded	Duplicate
Dyslipidemia and associated factors among women using hormonal contraceptives in Harar town, Eastern Ethiopia	Excluded	Duplicate
Dyslipidemia and associated factors among women using hormonal contraceptives in Harar town, Eastern Ethiopia	Excluded	Title and abstract screening
Anemia and its associated factor among adolescent school girls in GODEY and DEGEHABUR council Somali region, eastern Ethiopia	Excluded	Duplicate
Determinants of self-reported hypertension among women in South Africa: evidence from the population-based survey	Excluded	Duplicate
Dyslipidemia and associated factors in tenofovir disoproxil fumarate-based regimen among human immunodeficiency virus-infected ethiopian patients: A hospital-based observational prospective cohort study	Included
Dyslipidemia and associated factors in tenofovir disoproxil fumarate-based regimen among human immunodeficiency virus-infected ethiopian patients: A hospital-based observational prospective cohort study	Excluded	Duplicate
Dyslipidemia and Endocrine Disorder	Excluded	Different indication
Dyslipidemia and Endocrine Disorder	Excluded	Duplicate
Dyslipidemia and its associated factors among adult cardiac patients at Ambo university referral hospital, Oromia region, west Ethiopia	Included
Dyslipidemia and its associated factors among adult cardiac patients at Ambo university referral hospital, Oromia region, west Ethiopia	Excluded	Duplicate
Dyslipidemia and its associated factors among adult diabetes outpatients in West Shewa zone public hospitals, Ethiopia	Included
Dyslipidemia and its associated factors among adult diabetes outpatients in West Shewa zone public hospitals, Ethiopia	Excluded	Duplicate
Dyslipidemia and Its Associated Factors Among Helicobacter pylori-Infected Patients Attending at University of Gondar Comprehensive Specialized Hospital, Gondar, North-West Ethiopia: A Comparative Cross-Sectional Study	Included
Dyslipidemia and Its Associated Factors Among Helicobacter pylori-Infected Patients Attending at University of Gondar Comprehensive Specialized Hospital, Gondar, North-West Ethiopia: A Comparative Cross-Sectional Study	Excluded	Duplicate
Dyslipidemia and its associated risk factors among adult type-2 diabetic patients at jimma university medical center, Jimma, Southwest Ethiopia	Included
Dyslipidemia and its associated risk factors among adult type-2 diabetic patients at jimma university medical center, Jimma, Southwest Ethiopia	Excluded	Duplicate
Dyslipidemia and its predictors among adult workers in eastern Ethiopia: An institution-based cross-sectional study	Excluded	Duplicate
Dyslipidemia and its predictors among adult workers in eastern Ethiopia: An institution-based cross-sectional study	Excluded	Different population
Dyslipidemia and its predictors among adult workers in eastern Ethiopia: An institution-based cross-sectional study	Excluded	Duplicate
Dyslipidemia and Nutritional Status of HIV-Infected Children and Adolescents on Antiretroviral Treatment at the Comprehensive Chronic Care and Training Center of Jimma Medical Center	Excluded	Duplicate
Dyslipidemia and Nutritional Status of HIV-Infected Children and Adolescents on Antiretroviral Treatment at the Comprehensive Chronic Care and Training Center of Jimma Medical Center	Excluded	Different population
Dyslipidemia and the risk of developing hypertension in a working‐age male population	Excluded	Different population
Dyslipidemias and 10-Years Cardiovascular Risk Scores in Adults in Asmara, Eritrea: Findings From a Community-Based Cross-Sectional Study	Excluded	Title and abstract screening
Early initiations of first antenatal care visit and associated factor among mothers who gave birth in the last six months preceding birth in Bahir Dar Zuria Woreda North West Ethiopia	Excluded	Title and abstract screening
Early treatment-seeking behaviour for malaria in febrile patients in northwest Ethiopia	Excluded	Title and abstract screening
Echocardiographic findings and associated factors in HIV-infected patients at a tertiary hospital in Ethiopia	Included
Effect of Educational Intervention on Modifiable Risk Factors of Metabolic Syndrome among Middle-Age Nekemte Populations: Quasi-Experimental Study	Excluded	Title and abstract screening
Effectiveness of statins as prevention in people with gout: a population-based cohort study	Excluded	Title and abstract screening
Effects of hydroethanolic opuntia ficus-indica cladode extract on high-fructose highfat diet-fed growing spraguedawley rats	Excluded	Title and abstract screening
Epidemiology and predictors of drug therapy problems among type 2 diabetic patients at Wolaita Soddo University Teaching Hospital, Southern Ethiopia	Excluded	Title and abstract screening
Epidemiology of Non-communicable Diseases and Risk factors in South African Adolescents and Youth Living with HIV: Implications for Integrated Prevention	Excluded	Title and abstract screening
Epidemiology of poor glycaemic control among patients with Type 2 diabetes mellitus in Terengganu State of Malaysia	Excluded	Title and abstract screening
Epidemiology, risk factors, social determinants of health, and current management for non-alcoholic fatty liver disease in sub-Saharan Africa	Excluded	Title and abstract screening
Epistaxis and its associated factors among precollege students in southern Ethiopia	Excluded	Title and abstract screening
Erectile dysfunction and associated factors among diabetic patients at, Hawassa, Southern, Ethiopia	Excluded	Title and abstract screening
Erectile dysfunction and associated factors among men with diabetes mellitus from a tertiary diabetic center in Northern Sri Lanka	Excluded	Title and abstract screening
Establishing the association of type 2 diabetes and insulin resistance with Tuberculosis and Coronary Heart Diseases among euglycaemic and diabetic patients in Saudi Arabia	Excluded	Title and abstract screening
Ethnic variation in acute cerebrovascular disease: analysis from the Qatar stroke registry	Excluded	Title and abstract screening
Evaluation of anti-diabetic and anti-hyperlipidemic activities of hydro-alcoholic crude extract of the shoot tips of Crinum abyssinicum hochst. Ex A. Rich (amaryllidaceae) in mice	Excluded	Title and abstract screening
Evaluation of lipid profiles and hematological parameters in hypertensive patients: Laboratory-based cross-sectional study	Included
Evaluation of lipid profiles and hematological parameters in hypertensive patients: Laboratory-based cross-sectional study	Excluded	Duplicate
Evaluation of lipid profiles and hematological parameters in hypertensive patients: Laboratory-based cross-sectional study	Excluded	Duplicate
Evaluation of uric acid disorders and associated factors in essential hypertensive patients at Wolkite University specialized hospital, Southern Ethiopia	Excluded	Title and abstract screening
Excess Body Mass—A Factor Leading to the Deterioration of COVID-19 and Its Complications—A Narrative Review	Excluded	Title and abstract screening
Exploring the prevalence of multiple forms of malnutrition in children 6–18 years living in the Eastern Cape, South Africa	Excluded	Title and abstract screening
Extended surgery with en block resection of the right external iliac vessels for lymph node metastasis of colon carcinoma, a case report	Excluded	Title and abstract screening
Eye disease and mortality, cognition, disease, and modifiable risk factors: an umbrella review of meta-analyses of observational studies	Excluded	Title and abstract screening
Factors associated with atherogenic dyslipidemia among hypertensive patients at southern Ethiopia	Included
Factors associated with dyslipidemia and its prevalence among Awash wine factory employees, Addis Ababa, Ethiopia: a cross-sectional study	Excluded	Duplicate
Factors associated with dyslipidemia and its prevalence among Awash wine factory employees, Addis Ababa, Ethiopia: a cross-sectional study	Excluded	Title and abstract screening
Factors associated with hypertensive disorders of pregnancy in sub-Saharan Africa: A systematic and meta-analysis	Excluded	Title and abstract screening
Factors Associated With Obesity and Metabolic Syndrome in an Ageing Cohort of Black Women Living in Soweto, Johannesburg (Study of Women in and Entering Endocrine Transition [Sweet])	Excluded	Title and abstract screening
Factors associated with patient satisfaction in perioperative anesthesia care at Hawassa university comprehensive specialized hospital, Ethiopia. Cross-sectional study design	Excluded	Title and abstract screening
Factors contributing to uncontrolled high blood pressure in Ekurhuleni, Johannesburg: the community health workers’ perspectives	Excluded	Title and abstract screening
Foot and mouth disease vaccine development and challenges in inducing long-lasting immunity: Trends and current perspectives	Excluded	Title and abstract screening
Gender-related factors in medication adherence for metabolic and cardiovascular health	Excluded	Different indication
Global disparities of hypertension prevalence and control: a systematic analysis of population-based studies from 90 countries	Excluded	Title and abstract screening
Global prevalence of metabolic syndrome among patients with type I diabetes mellitus: a systematic review and meta-analysis	Excluded	Title and abstract screening
Global trend in overweight and obesity and its association with cardiovascular disease incidence	Excluded	Title and abstract screening
Glycaemic control among type 2 diabetes patients in sub-Saharan Africa from 2012 to 2022: a systematic review and meta-analysis	Excluded	Title and abstract screening
Glycemic control among people living with diabetes and Human Immunodeficiency Virus in Ethiopia: Leveraging clinical care for the looming co-epidemics	Excluded	Title and abstract screening
Hand hygiene compliance and associated factor among nurses working in public hospitals of Hararghe zones, Oromia region, eastern Ethiopia	Excluded	Title and abstract screening
Health care manager commitment towards implementation of citizen charter standards and associated factors in public hospitals of Jimma zone, Southwest Ethiopia	Excluded	Title and abstract screening
Health-care provision and policy for non-alcoholic fatty liver disease in sub-Saharan Africa	Excluded	Title and abstract screening
Health-related physical fitness, anthropometry and physical activity levels of Zimbabwean children aged 10-12 years old: the Zimbabwe Baseline Survey	Excluded	Title and abstract screening
Heavy khat (Catha edulis) chewing and dyslipidemia as modifiable hypertensive risk factors among patients in Southwest, Ethiopia: Unmatched case-control study	Included
Heavy Metals and Pediatric Immunosuppression Scoping Review Search Strategy	Excluded	Title and abstract screening
Hematological abnormalities and associated factors among metabolic syndrome patients at the University of Gondar comprehensive specialized hospital, Northwest Ethiopia	Included
Hematological indices and their correlation with fasting blood glucose level and anthropometric measurements in type 2 diabetes mellitus patients in Gondar, Northwest Ethiopia	Excluded	Title and abstract screening
Hepatoprotective effect of silymarin on fructose induced nonalcoholic fatty liver disease in male albino wistar rats	Excluded	Title and abstract screening
High atherogenic risk concomitant with elevated HbA1c among persons with type 2 diabetes mellitus in North Ethiopia	Included
High atherogenic risk concomitant with elevated HbA1c among persons with type 2 diabetes mellitus in North Ethiopia	Excluded	Duplicate
High burden of hypertension amongst adult population in rural districts of Northwest Ethiopia: A call for community based intervention	Excluded	Title and abstract screening
High prevalence of clinically active trachoma and its associated risk factors among preschool-aged children in arba minch health and demographic surveillance site, southern ethiopia	Excluded	Title and abstract screening
HIV and cart associated dyslipidemia among HIV infected children	Excluded	Duplicate
HIV and cART-Associated dyslipidemia among HIV-Infected Children	Excluded	Title and abstract screening
HIV and metabolic syndrome in an Ethiopian population	Excluded	Duplicate
HIV and metabolic syndrome in an Ethiopian population	Excluded	Title and abstract screening
HIV positive status disclosure and associated factor among HIV infected children in pediatric ART clinics in Gondar town public health facilities, North West Ethiopia, 2018	Excluded	Title and abstract screening
Human immunodeficiency virus and diabetes mellitus: a missed link to improve pregnancy outcome in Ethiopia	Excluded	Title and abstract screening
Husbands' Plan to Participate in Birth Preparedness and Complication Readiness in Haramaya Health and Demographic Surveillance System Site, Eastern Ethiopia: A Community-Based Cross-Sectional Study	Excluded	Title and abstract screening
Hypertriglyceridemia and Other Plasma Lipid Profile Abnormalities among People Living with Diabetes Mellitus in Ethiopia: A Systematic Review and Meta-Analysis	Excluded	Title and abstract screening
Hyperuricemia and metabolic syndrome in type 2 diabetes mellitus patients at Hawassa university comprehensive specialized hospital, South West Ethiopia	Included
Hyperuricemia and metabolic syndrome in type 2 diabetes mellitus patients at Hawassa university comprehensive specialized hospital, South West Ethiopia	Excluded	Duplicate
Identifying relevant novel markers of cardiometabolic risk in the Cardiovascular Risk in Black South Africans (CRIBSA) Study	Excluded	Title and abstract screening
Identifying the prevalence and correlates of multimorbidity in middle-aged men and women: a cross-sectional population-based study in four African countries	Excluded	Title and abstract screening
Immunoinformatics-aided rational design of a multi-epitope vaccine targeting feline infectious peritonitis virus	Excluded	Title and abstract screening
Impact of a motivational interviewing intervention targeting statins on adherence to concurrent hypertension or diabetes medications	Excluded	Title and abstract screening
Impact of a soy feeding programmme on the nutritional status of an elderly community in Sharpeville	Excluded	Title and abstract screening
Impact of antiretroviral therapy on lipid metabolism of human immunodeficiency virus-infected patients: Old and new drugs	Excluded	Title and abstract screening
Incidence and associated factors of emergence agitation after general anesthesia and surgery among pediatric patients: A prospective follow-up study	Excluded	Title and abstract screening
Incidence and predictors of chronic kidney disease in type-II diabetes mellitus patients attending at the Amhara region referral hospitals, Ethiopia: A follow-up study	Excluded	Title and abstract screening
Incidence of Tuberculosis Amongst HIV Positive Clients who Received Isoniazid Preventive Therapy (IPT)	Excluded	Title and abstract screening
Increased Uric Acid and Life Style Factors Associated with Metabolic Syndrome in Thais	Excluded	Title and abstract screening
Indicators of optimal diabetes care and burden of diabetes complications in Africa: a systematic review and meta-analysis	Excluded	Title and abstract screening
Infection with Helicobacter pylori may predispose to atherosclerosis: role of inflammation and thickening of intima-media of carotid arteries	Excluded	Title and abstract screening
Inflammatory immune profiles associated with disease severity in pulmonary tuberculosis patients with moderate to severe clinical TB or anemia	Excluded	Title and abstract screening
Influence of pharmacist-led intervention on health outcomes and costs in hospital out-patients with type 2 diabetes and hypertension	Excluded	Title and abstract screening
Influences of gender in metabolic syndrome and its components among people living with HIV virus using antiretroviral treatment in Hawassa, southern Ethiopia	Included
Integration of health system responses to HIV/AIDS and noncommunicable diseases in developing countries	Excluded	Title and abstract screening
Inverse Associations of Schistosoma mansoni Infection and Metabolic Syndromes in Humans: A Cross-Sectional Study in Northeast Ethiopia	Excluded	Title and abstract screening
Investigating the prevalence and management of potential drug-drug interactions among HIV patients on treatment for comorbid illnesses: a mixed methods approach	Excluded	Title and abstract screening
Investigation of Biomarkers Association with Weight Gain Induced by Antipsychotics Medication	Excluded	Title and abstract screening
Investigation of socio-demographic, clinical and genetic factors associated with blood pressure and glycaemic control among indigenous South African adult patients	Excluded	Title and abstract screening
Iranian general populations' and health care providers' preferences for benefits and harms of statin therapy for primary prevention of cardiovascular disease	Excluded	Title and abstract screening
Knowledge, attitude and practice for cervical cancer prevention and control among women of childbearing age in Hossana Town, Hadiya zone, Southern Ethiopia: Community-based cross-sectional study	Excluded	Title and abstract screening
Knowledge, attitude, and associated factor towards cervical cancer prevention among primary and secondary school female teachers in Gondar town, North West Ethiopia, 2022	Excluded	Title and abstract screening
Knowledge, Attitude, Practices, and Associated Factor towards Hepatitis B Virus Infection among Health Care Professionals at Tibebe Ghion Specialized Hospital, Bahir Dar, Northwest Ethiopia, 2021: A Cross Sectional Study	Excluded	Title and abstract screening
Lifestyle modification and hypertension: prescription patterns of Nigerian general practitioners	Excluded	Title and abstract screening
Lipid and Lipoprotein Profile in HIV-Infected and Non-Infected Diabetic Patients: A Comparative Cross-Sectional Study Design, Southwest Ethiopia	Included
Lipid and Lipoprotein Profile in HIV-Infected and Non-Infected Diabetic Patients: A Comparative Cross-Sectional Study Design, Southwest Ethiopia	Excluded	Duplicate
Lipid metabolism profiles in rheumatic diseases	Excluded	Different indication
Low-Level Knowledge and Associated Factor of Sexual and Reproductive Health Rights Among Aksum University Students, Aksum Ethiopia	Excluded	Title and abstract screening
Lymphocyte cytosolic protein 1 (LCP1) is a novel TRAF3 dysregulation biomarker with potential prognostic value in multiple myeloma	Excluded	Title and abstract screening
Magnitude and associated factors of anemia among AZT based HAART experienced adult HIV patients at University of Gondar Comprehensive Specialized Referral Hospital, Northwest, Ethiopia, 2019: a retrospective cohort study	Excluded	Title and abstract screening
Magnitude and Associated Factors of Awareness with Recall under General Anesthesia in Amhara Regional State Referral Hospitals, 2018	Excluded	Title and abstract screening
Magnitude and associated factors of diabetes mellitus and hypertension among adult HIV-positive individuals receiving highly active antiretroviral therapy at Jugal Hospital, Harar, Ethiopia	Included
Magnitude and associated factors of diabetic complication among diabetic patients attending Gurage zone hospitals, South West Ethiopia	Included
Magnitude and associated factors of diabetic complication among diabetic patients attending Gurage zone hospitals, South West Ethiopia	Excluded	Duplicate
Magnitude and associated factors of dyslipidemia among patients with severe mental illness in dire Dawa, Ethiopia: neglected public health concern	Included
Magnitude and associated factors of dyslipidemia among patients with severe mental illness in dire Dawa, Ethiopia: neglected public health concern	Excluded	Duplicate
Magnitude and Associated Factors of Metabolic Syndrome Among Adult Urban Dwellers of Northern Ethiopia	Excluded	Title and abstract screening
Magnitude and associated factors of metabolic syndrome among adult urban dwellers of Northern Ethiopia	Excluded	Different outcome
Magnitude and risk factors for hypertension among public servants in Tigray, Ethiopia: A cross-sectional study	Excluded	Title and abstract screening
Magnitude Of Birth Outcome After Induced Labor Among Mothers Delivered In Nigist Eleni Mohammed Memorial Comprehensive Specialized Hospital, Hosanna Town, Hadiya Zone, Southern Ethiopia. Cross-Sectional Study	Excluded	Title and abstract screening
Magnitude of central obesity and its associated factors among adults in urban areas of Northwest Ethiopia	Excluded	Title and abstract screening
Magnitude of Depression and Associated Factors Among Patients on Tuberculosis Treatment at Public Health Facilities in Harari Regional State, Eastern Ethiopia: Multi-Center Cross-Sectional Study	Excluded	Title and abstract screening
Magnitude of Helicobacter pylori among Dyspeptic Patients Attending at University of Gondar Hospital, Gondar, Northwest Ethiopia	Excluded	Title and abstract screening
Magnitude of impaired fasting glucose and undiagnosed diabetic mellitus and associated risk factors among adults living in Woreta town, northwest Ethiopia: a community-based cross-sectional study, 2021	Excluded	Title and abstract screening
Magnitude of malaria and associated factors among febrile adults in Siraro District Public Health facilities, West Arsi Zone, Oromia, Ethiopia 2022: a facility-based cross-sectional study	Excluded	Title and abstract screening
Magnitude of metabolic syndrome and its associated factors among patients with type 2 diabetes mellitus in Ayder Comprehensive Specialized Hospital, Tigray, Ethiopia: a cross sectional study	Included
Magnitude of metabolic syndrome and its predictors among patients on second-generation antipsychotic drugs at six psychiatry clinics and mental hospitals, in Addis Ababa, Ethiopia, 2019; Multicenter cross-sectional study	Included
Magnitude of metabolic syndrome in Gondar town, Northwest Ethiopia: A community-based cross-sectional study	Excluded	Duplicate
Magnitude of metabolic syndrome in Gondar town, Northwest Ethiopia: A community-based cross-sectional study	Excluded	Title and abstract screening
Magnitude of NNM and associated factors among Newborns delivered at the North Shewa zone Public Health Hospital, Central Ethiopia: A multi-level analysis	Excluded	Title and abstract screening
Magnitude of stunting and its determinant factors among children age 6-59 months at Debre Tabor comprehensive specialized hospital, South Gondar zone, North central Ethiopia, 2020	Excluded	Title and abstract screening
Magnitude, components and predictors of metabolic syndrome in Northern Ethiopia: Evidences from regional NCDs STEPS survey, 2016	Excluded	Duplicate
Magnitude, components and predictors of metabolic syndrome in Northern Ethiopia: Evidences from regional NCDs STEPS survey, 2016	Excluded	Title and abstract screening
Magnitude, risk factors and outcomes of stroke at Debre Markos Referral Hospital, Northwest Ethiopia: a retrospective observational study	Excluded	Title and abstract screening
Major depressive disorder and cardiometabolic disease risk among sub-Saharan African adults	Excluded	Title and abstract screening
Major Lower Limb Amputation in England 2003–2013; the North/South, Gender and Ethnic Divide	Excluded	Title and abstract screening
Malnutrition and lipid abnormalities in antiretroviral naïve HIV-infected adults in Addis Ababa: A cross-sectional study	Included
MammaPrint risk score distribution in breast cancer patients with BRCA1/2 mutations	Excluded	Title and abstract screening
Management and 30-Day Mortality of Acute Coronary Syndrome in a Resource-Limited Setting: Insight From Ethiopia. A Prospective Cohort Study	Excluded	Different outcome
Mapping evidence on barriers to and facilitators of diagnosing noncommunicable diseases (NCDs) among people living with human immunodeficiency virus (PLWH) in low- and middle-income countries (LMICs) in Africa: A scoping review protocol	Excluded	Title and abstract screening
Mapping the national evidence on double burden of malnutrition in Ethiopia: a protocol of scoping review	Excluded	Title and abstract screening
Maternal Nutrition During Pregnancy and Its Association with Birth Outcomes and Neonatal Body Composition in the Context of HIV in Urban Black South Africans	Excluded	Title and abstract screening
Men’s sexual desire, and why women often don’t recognize it? Prevalence of erectile dysfunction and associated factors among diabetes mellitus patients attending Mettu Karl Comprehensive Specialized Hospital: A cross-sectional study	Excluded	Title and abstract screening
Metabolic comorbidities and systemic arterial hypertension: the challenge faced by HIV patients on long-term use of antiretroviral therapy	Excluded	different outcome
Metabolic control and determinants among hiv-infected type 2 diabetes mellitus patients attending a tertiary clinic in Botswana	Excluded	Title and abstract screening
Metabolic risk factors for non-communicable diseases in Ethiopia: a systematic review and meta-analysis	Excluded	Duplicate
Men’s sexual desire, and why women often don’t recognize it? Prevalence of erectile dysfunction and associated factors among diabetes mellitus patients attending Mettu Karl Comprehensive Specialized Hospital: A cross-sectional study	Excluded	Duplicate
Mapping the national evidence on double burden of malnutrition in Ethiopia: a protocol of scoping review	Excluded	Duplicate
Metabolic risk factors for non-communicable diseases in Ethiopia: A systematic review and meta-analysis	Excluded	Title and abstract screening
Metabolic syndrome among children and adolescents in low and middle income countries: a systematic review and meta-analysis	Excluded	Title and abstract screening
Metabolic syndrome among hypertensive patients at University of Gondar Hospital, North West Ethiopia: a cross sectional study	Included
Metabolic syndrome among hypertensive patients at University of Gondar Hospital, North West Ethiopia: A cross sectional study	Excluded	Duplicate
Metabolic syndrome among people living with HIV in Ethiopia: a systematic review and meta-analysis	Excluded	Title and abstract screening
Metabolic syndrome among people with mental illness in sub Saharan Africa: Female gender as a factor. A Systematic review and meta-analysis	Excluded	Title and abstract screening
Metabolic syndrome among residents of Mizan-Aman town, South West Ethiopia, 2017: A cross sectional study	Excluded	Duplicate
Metabolic syndrome among residents of Mizan-Aman town, South West Ethiopia, 2017: A cross sectional study	Excluded	Title and abstract screening
Metabolic syndrome among type 2 diabetic patients in Ethiopia: a cross-sectional study	Included
Metabolic syndrome among type 2 diabetic patients in Ethiopia: A cross-sectional study	Excluded	Duplicate
Metabolic syndrome among type 2 diabetic patients in Sub-Saharan African countries: A systematic review and meta-analysis	Excluded	Duplicate
Metabolic syndrome among type 2 diabetic patients in Sub-Saharan African countries: A systematic review and meta-analysis	Excluded	Title and abstract screening
Metabolic Syndrome Among Working Adults in Eastern Ethiopia	Excluded	Duplicate
Metabolic syndrome among working adults in eastern ethiopia	Excluded	Title and abstract screening
Metabolic syndrome and associated factors among outpatients of Jimma University Teaching Hospital	Excluded	Title and abstract screening
Metabolic syndrome and associated factors among psychiatric patients in Jimma University Specialized Hospital, South West Ethiopia	Included
Metabolic syndrome and associated factors among psychiatric patients in Jimma University Specialized Hospital, South West Ethiopia	Excluded	Duplicate
Metabolic syndrome and associated factors among severely ill psychiatric and non-psychiatric patients: a comparative cross-sectional study in Eastern Ethiopia	Excluded	Duplicate
Metabolic syndrome and associated factors among severely ill psychiatric and non-psychiatric patients: a comparative cross-sectional study in Eastern Ethiopia	Excluded	Title and abstract screening
Metabolic syndrome and its associated factors among epileptic patients at Dessie Comprehensive Specialized Hospital, Northeast Ethiopia; a hospital-based comparative cross-sectional study	Included
Metabolic syndrome and its associated factors among epileptic patients at Dessie Comprehensive Specialized Hospital, Northeast Ethiopia; a hospital-based comparative cross-sectional study	Excluded	Duplicate
Neighbourhood environment, physical activity and adiposity among adolescents in India	Excluded	Duplicate
Metabolic syndrome and associated factors among outpatients of Jimma University Teaching Hospital	Excluded	Duplicate
Metabolic Syndrome and Its Associated Factors Among Type 2 Diabetic Patients in Hawassa City, Southern Ethiopia	Excluded	Title and abstract screening
Metabolic Syndrome and Its Associated Factors Among Type 2 Diabetic Patients in Hawassa City, Southern Ethiopia	Excluded	Duplicate
Metabolic syndrome and its associated factors among type 2 diabetic patients in Mizan-Tepi University Teaching Hospital, Southwest Ethiopia Region	Excluded	Different indication
Metabolic syndrome and its associated factors among type 2 diabetic patients in Mizan-Tepi University Teaching Hospital, Southwest Ethiopia Region	Excluded	Duplicate
Metabolic Syndrome and Its Associated Factors among Type 2 Diabetic Patients in Southwest Ethiopia, 2021/2022	Excluded	Different outcome
Metabolic Syndrome and Its Associated Factors among Type 2 Diabetic Patients in Southwest Ethiopia, 2021/2022	Excluded	Different indication
Metabolic Syndrome and Its Associated Factors among Type 2 Diabetic Patients in Southwest Ethiopia, 2021/2022	Excluded	Duplicate
Molecular determinants and prevalence of the different body composition phenotypes in a Maltese cohort	Excluded	Duplicate
Metabolic syndrome and its associated factors in Ethiopia: A systematic review and meta-analysis	Excluded	Duplicate
Metabolic syndrome and its associated factors in Ethiopia: A systematic review and meta-analysis	Excluded	Title and abstract screening
Metabolic syndrome and its associated factors in Ethiopia: A systematic review and meta-analysis	Excluded	Duplicate
Metabolic syndrome and its associated factors in Ethiopia: A systematic review and meta-analysis	Excluded	Duplicate
Metabolic syndrome and its predictors among adults seeking medical care: A trending public health concern	Excluded	Different population
Metabolic syndrome and its predictors among adults seeking medical care: A trending public health concern	Excluded	Duplicate
Metabolic syndrome and lifestyle factors among type 2 diabetes mellitus patients in Dessie Referral Hospital, Amhara region, Ethiopia	Included
Metabolic syndrome and lifestyle factors among type 2 diabetes mellitus patients in Dessie Referral Hospital, Amhara region, Ethiopia	Excluded	Duplicate
Metabolic syndrome and lifestyle factors among type 2 diabetes mellitus patients in Dessie Referral Hospital, Amhara region, Ethiopia	Excluded	Duplicate
Metabolic syndrome and lifestyle factors among type 2 diabetes mellitus patients in Dessie Referral Hospital, Amhara region, Ethiopia	Excluded	Duplicate
Metabolic syndrome and the risk of consuming street food among commercial taxi drivers in South Africa. a cross-sectional study	Excluded	Title and abstract screening
Metabolic syndrome and the risk of consuming street food among commercial taxi drivers in South Africa. a cross-sectional study	Excluded	Duplicate
Metabolic syndrome distributions in dietary diversity score groups and its associated factors among adults in the urban community of Jimma, Southwest Ethiopia: a community based cross- sectional study	Excluded	Duplicate
Metabolic syndrome distributions in dietary diversity score groups and its associated factors among adults in the urban community of Jimma, Southwest Ethiopia: a community based cross- sectional study	Excluded	Title and abstract screening
Metabolic syndrome distributions in dietary diversity score groups and its associated factors among adults in the urban community of Jimma, Southwest Ethiopia: a community based cross- sectional study	Excluded	Duplicate
Metabolic syndrome distributions in dietary diversity score groups and its associated factors among adults in the urban community of Jimma, Southwest Ethiopia: a community based cross- sectional study	Excluded	Duplicate
Metabolic syndrome in patients with type 2 diabetes mellitus at Adama Hospital Medical College, Ethiopia: a hospital-based cross-sectional study	Excluded	Different outcome
Metabolic syndrome in patients with type 2 diabetes mellitus at Adama Hospital Medical College, Ethiopia: a hospital-based cross-sectional study	Excluded	Duplicate
Metabolic syndrome, associated factors and optimal waist circumference cut points: findings from a cross-sectional community-based study in the elderly population in Asmara, Eritrea	Excluded	Title and abstract screening
Metabolic syndrome, associated factors and optimal waist circumference cut points: findings from a cross-sectional community-based study in the elderly population in Asmara, Eritrea	Excluded	Duplicate
Methanolic Extract of Myrsine africana Leaf Ameliorates Hyperglycemia and Dyslipidemia in Alloxan-Induced Diabetic Albino Mice	Excluded	Title and abstract screening
Methanolic Extract of Myrsine africana Leaf Ameliorates Hyperglycemia and Dyslipidemia in Alloxan-Induced Diabetic Albino Mice	Excluded	Duplicate
Minimum acceptable diet and its associated factors among children aged 6-23 months in Lalibela, northeast Ethiopia: a community-based cross-sectional study	Excluded	Title and abstract screening
Minimum acceptable diet and its associated factors among children aged 6-23 months in Lalibela, northeast Ethiopia: a community-based cross-sectional study	Excluded	Duplicate
Modelling and Prediction of Atherogenic Index of Plasma Against Cardiometabolic Risk	Excluded	Title and abstract screening
Modelling and Prediction of Atherogenic Index of Plasma Against Cardiometabolic Risk	Excluded	Duplicate
Modifiable cardiovascular disease risk factors among adults in southern Ethiopia: a community-based cross-sectional study	Excluded	Duplicate
Modifiable cardiovascular disease risk factors among adults in southern Ethiopia: a community-based cross-sectional study	Excluded	Title and abstract screening
Modifiable cardiovascular disease risk factors among adults in southern Ethiopia: a community-based cross-sectional study	Excluded	Duplicate
Modulation of the Innate Immune Response by Targeting Toll-like Receptor 4 Signalling: Exploring the Role of Natural Products	Excluded	Title and abstract screening
Molecular determinants and prevalence of the different body composition phenotypes in a Maltese cohort	Excluded	Title and abstract screening
Neighbourhood environment, physical activity and adiposity among adolescents in India	Excluded	Title and abstract screening
Neurocognitive impairment in treated HIV-infected adults: A perspective from a tertiary care center in Ethiopia	Excluded	Title and abstract screening
Non-Alcoholic Fatty Liver Disease and Associated Factors among Type 2 Diabetic Patients in Southwest Ethiopia	Excluded	Different outcome
Non-alcoholic fatty liver disease and liver fibrosis in persons with type 2 diabetes mellitus in Ghana: a study of prevalence, severity, and contributing factors using transient elastography	Excluded	Title and abstract screening
Non-communicable disease risk factor profile among public employees in a regional city in northern Ethiopia	Excluded	Title and abstract screening
Non-pharmacological labor pain management and associated factor among skilled birth attendants in Amhara Regional State health institutions, Northwest Ethiopia	Excluded	Title and abstract screening
Obesity among type 2 diabetes mellitus at Sidama Region, Southern Ethiopia	Excluded	Duplicate
Obesity and the nutrition transition in Sub‐Saharan Africa	Excluded	Title and abstract screening
Obesity Indices for Identifying Metabolic Syndrome Among Type Two Diabetes Patients Attending Their Follow-Up in Dessie Referral Hospital, North east Ethiopia	Excluded	Different outcome
Obstructive sleep apnea risk and determinant factors among type 2 diabetes mellitus patients at the chronic illness clinic of the University of Gondar Comprehensive Specialized Hospital, Northwest Ethiopia	Excluded	Title and abstract screening
Occupational stress and associated factors among health care professionals in Ethiopia: a systematic review and meta-analysis	Excluded	Title and abstract screening
Optimal cut-off for obesity and markers of metabolic syndrome for Ethiopian adults	Excluded	Title and abstract screening
Original research Presentation and character for adult patients with diabetes in Libya	Excluded	Title and abstract screening
Outcome of burn injury and associated factor among patient visited at Addis Ababa burn, emergency and trauma hospital: a two years hospital-based cross-sectional study	Excluded	Title and abstract screening
Overweight and Obesity among Asian Indian Adults: A Systematic Review and Meta-analysis	Excluded	Title and abstract screening
Patient journey for hypertension and dyslipidemia in Saudi Arabia: highlighting the evidence gaps	Excluded	Title and abstract screening
Patient satisfaction and associated factor at red cross pharmacies in Addis Ababa, Ethiopia	Excluded	Title and abstract screening
Patient-related factors that affect adherence to anti-hypertensive therapy at Komfo Anokye Teaching Hospital	Excluded	Title and abstract screening
Patients'/clients' expectation toward and satisfaction from pharmacy services	Excluded	Title and abstract screening
Patterns and determinants of dyslipidemias among patients with type 2 diabetes mellitus at Kenyatta National Hospital.	Excluded	Title and abstract screening
Physical activity and metabolic syndrome among Ethiopian adults	Excluded	Title and abstract screening
Poor Routine Healthcare System Data Quality is a Major Obstacle to Clinical and Epidemiological Surgical Research in Developing Countries	Excluded	Title and abstract screening
Poor Self-Care Practices and Being Urban Resident Strongly Predict Chronic Complications Among Patients with Type 2 Diabetes in Eastern Ethiopia: A Hospital-Based Cross-Sectional Study	Included
Poor sleep quality and suicidal ideation among pregnant women during COVID-19 in Ethiopia: systematic review and meta-analysis	Excluded	Title and abstract screening
Postabortion contraceptive use in Bahir Dar, Ethiopia: A cross sectional study	Excluded	Title and abstract screening
Potentially inappropriate medications use among older adults with dyslipidaemia	Excluded	Cut-off value
Practice and Associated Factors of Health Professionals towards Citizens' Charter at Jimma University Medical Center	Excluded	Title and abstract screening
Preclinical atherosclerosis in Eastern Africa: Results from a pediatric ethiopian cohort	Excluded	Duplicate
Preclinical Atherosclerosis in Eastern Africa: Results From a Pediatric Ethiopian Cohort	Excluded	Title and abstract screening
Prediabetes and Diabetes Prevention Initiatives in Latin America (LA)	Excluded	Title and abstract screening
Predictors of lipid profile abnormalities among patients with metabolic syndrome in southwest ethiopia: A cross-sectional study	Included
Premature Graying of Hair: An Independent Risk Marker for Coronary Artery Disease in Smokers - A Retrospective Case Control Study	Excluded	Title and abstract screening
Premature Vascular Aging in Precipitous Stroke in a Middle-Income Country	Excluded	Title and abstract screening
Presentations of new onset Type 1 Diabetes Mellitus in children	Excluded	Title and abstract screening
Prevalance and clinical profile of metabolic syndrome in hypertensive patients and its correlation with insulin resistance	Excluded	Different outcome
Prevalence and Associated Factor of Brown Adipose Tissue: Systematic Review and Meta-Analysis	Excluded	Title and abstract screening
Prevalence and associated factor of Campylobacter species among less than 5-year-old children in Ethiopia: a systematic review and meta-analysis	Excluded	Title and abstract screening
Prevalence and Associated Factors of Chronic Kidney Disease among Adult Hypertensive Patients at Northwest Amhara Referral Hospitals, Northwest Ethiopia, 2020	Excluded	Cut-off value
Prevalence and Associated Factors of Chronic Kidney Disease among Adult Hypertensive Patients at Northwest Amhara Referral Hospitals, Northwest Ethiopia, 2020	Excluded	Title and abstract screening
Prevalence and associated factors of chronic kidney disease among adult hypertensive patients in Tigray teaching hospitals: a cross-sectional study	Included
Prevalence and associated factors of chronic kidney disease among adult hypertensive patients in Tigray teaching hospitals: a cross-sectional study	Excluded	Duplicate
Prevalence and Associated Factors of Dyslipidemia Among Psychiatric Patients on Antipsychotic Treatment at Hawassa University Comprehensive Specialized Hospital	Included
Prevalence and associated factors of dyslipidemia among psychiatric patients on antipsychotic treatment at Hawassa University Comprehensive Specialized Hospital	Excluded	Duplicate
Prevalence and associated factors of hypertension complications among hypertensive patients at University of Gondar Comprehensive Specialized Referral Hospital	Excluded	Title and abstract screening
Prevalence and associated factors of khat chewing among pregnant women: A Systematic Review and Meta-analysis	Excluded	Title and abstract screening
Prevalence and Associated Factors of Metabolic Syndrome Among Patients with Severe Mental Illness at Hawassa, Southern-Ethiopia	Included
Prevalence and associated factors of metabolic syndrome among patients with severe mental illness at Hawassa, Southern-Ethiopia	Excluded	Duplicate
Prevalence and associated factors of treatment failure among HIV/AIDS patients on HAART attending University of Gondar Referral Hospital Northwest Ethiopia	Excluded	Title and abstract screening
Prevalence and determinants of multimorbidity, polypharmacy, and potentially inappropriate medication use in the older outpatients: Findings from EuroAgeism H2020 project in Ethiopia	Excluded	Title and abstract screening
Prevalence and determinants of stunting and wasting among public primary school children in Gondar town, northwest, Ethiopia	Excluded	Title and abstract screening
Prevalence and factors associated with depression among hospital admitted patients in South Ethiopia: cross sectional study	Excluded	Title and abstract screening
Prevalence and factors associated with Diabetes retinopathy among type 2 diabetic patients at Northwest Amhara Comprehensive Specialized Hospitals, Northwest Ethiopia 2021	Excluded	Title and abstract screening
Prevalence and Factors Associated with Diabetic Retinopathy among Adult Diabetes Patients in Southeast Ethiopia: A Hospital-Based Cross-Sectional Study	Included
Prevalence and Factors Associated with Dyslipidemia Among People Living with HIV/AIDS on Follow-Up Care at a Tertiary Care Hospital in Ethiopia: A Cross-Sectional Study	Included
Prevalence and factors associated with low back pain among health care providers in public hospitals of Gamo zone, Southern Ethiopia	Excluded	Title and abstract screening
Prevalence and factors associated with type 2 diabetes control in Sub-Saharan Africa: A systematic review and meta-analysis	Excluded	Title and abstract screening
Prevalence and Factors Influencing Diabesity and Diabetes Self-Care Practices among Persons with Type 2 Diabetes Mellitus Living in Rural Area of Tiruvallur District–A Cross Sectional Study	Excluded	Title and abstract screening
Prevalence and Impact of Metabolic Syndrome on Short-Term Prognosis in Patients with Acute Coronary Syndrome: Prospective Cohort Study	Included
Prevalence and impact of metabolic syndrome on short-term prognosis in patients with acute coronary syndrome: Prospective cohort study	Excluded	Duplicate
Prevalence and Pattern of Dyslipidemia in Diabetes Mellitus Patients Admitted in the Department of Cardiology, Mymensingh Medical College Hospital, Mymensingh, Bangladesh.	Excluded	Title and abstract screening
Prevalence and predictors of dyslipidemia among hypertensive patients in Lumame Primary Hospital, Amhara, Ethiopia: A cross-sectional study	Included
Prevalence and predictors of dyslipidemia among hypertensive patients in Lumame Primary Hospital, Amhara, Ethiopia: A cross-sectional study	Excluded	Duplicate
Prevalence and predictors of metabolic syndrome among people living with human immunodeficiency virus (PLWHIV)	Included
Prevalence and risk factors associated with hypertension among urban commuters in Nigeria, South Africa and Zimbabwe	Excluded	Title and abstract screening
Prevalence and Risk Factors of Dyslipidemia among Type 2 Diabetes Patients at a Referral Hospital, North Eastern Ethiopia	Included
Prevalence and Risk Factors of Dyslipidemia among Type 2 Diabetes Patients at a Referral Hospital, North Eastern Ethiopia	Excluded	Duplicate
Prevalence and risk factors of metabolic syndrome in Ethiopia: describing an emerging outbreak in HIV clinics of the sub-Saharan Africa - a cross-sectional study	Excluded	Duplicate
Prevalence and risk factors of metabolic syndrome in Ethiopia: describing an emerging outbreak in HIV clinics of the sub-Saharan Africa – a cross-sectional study	Excluded	Cut-off value
Prevalence and risk factors of pre-hypertension and hypertension among adults in Southeastern Iran: findings from the baseline survey of the Zahedan adult cohort study	Excluded	Title and abstract screening
Prevalence of abdominal obesity and associated risk factors among women civil servants in Addis Ababa, Ethiopia, 2021: an institution-based study	Excluded	Duplicate
Prevalence of abdominal obesity and associated risk factors among women civil servants in Addis Ababa, Ethiopia, 2021: an institution-based study	Excluded	Title and abstract screening
Prevalence of Blood Pressure, Blood Glucose and Serum Lipids Abnormalities Among Ethiopian Immigrants: A Community-Based Cross-Sectional Study	Excluded	Duplicate
Prevalence of Blood Pressure, Blood Glucose and Serum Lipids Abnormalities Among Ethiopian Immigrants: A Community-Based Cross-Sectional Study	Excluded	Title and abstract screening
Prevalence of Clinical Cardiovascular Disease Risk Factors Among HIV Infected Patients on Anti-Retroviral Treatment in a Tertiary Hospital in Ethiopia	Included
Prevalence of Clinical Cardiovascular Disease Risk Factors Among HIV Infected Patients on Anti-Retroviral Treatment in a Tertiary Hospital in Ethiopia	Excluded	Duplicate
Prevalence of comorbidities and its associated factors among type-2 diabetes patients: a hospital-based study in Jashore District, Bangladesh	Excluded	Title and abstract screening
Prevalence of Diabetes and Dyslipidemia Patterns amongst Hypertensive Patients in a Tertiary Cardiac Centre in Kathmandu, Nepal	Excluded	Title and abstract screening
Prevalence of Diabetes Mellitus, Prediabetes and Its Associated Factors in Dessie Town, Northeast Ethiopia: A Community-Based Study	Excluded	Duplicate
Prevalence of diabetes mellitus, prediabetes and its associated factors in dessie town, northeast ethiopia: A community-based study	Excluded	Title and abstract screening
Prevalence of diabetic macular edema and risk factors among diabetic patients at the University of Gondar Tertiary Eye Care and Training Center, North West Ethiopia	Included
Prevalence of diabetic retinopathy and its associated factors among diabetic patients at debre markos referral hospital, Northwest Ethiopia, 2019: Hospital-based cross-sectional study	Excluded	Cut-off value
Prevalence of drug non adherence and associated factors among patients with bipolar disorder at outpatient unit of Amanuel Hospital, Addis Ababa, Ethiopia, 2013	Excluded	Title and abstract screening
Prevalence of dyslipidaemia among HIV-infected patients receiving combination antiretroviral therapy in North Shewa, Ethiopia	Included
Prevalence of dyslipidemia and associated risk factors among adult residents of Mekelle City, Northern Ethiopia	Excluded	Duplicate
Prevalence of dyslipidemia and associated risk factors among adult residents of Mekelle City, Northern Ethiopia	Excluded	Duplicate
Prevalence of dyslipidemia and associated risk factors among adult residents of Mekelle City, Northern Ethiopia	Excluded	Title and abstract screening
Prevalence of dyslipidemia and associated risk factors among adult residents of Shenmu City, China	Excluded	Title and abstract screening
Prevalence of high bloodpressure, hyperglycemia, dyslipidemia, metabolic syndrome and their determinants in Ethiopia: Evidences from the National NCDs STEPS Survey, 2015	Excluded	Duplicate
Prevalence of high bloodpressure, hyperglycemia, dyslipidemia, metabolic syndrome and their determinants in Ethiopia: Evidences from the National NCDs STEPS Survey, 2015	Excluded	Title and abstract screening
Prevalence of highly active antiretroviral therapy associated metabolic abnormalities and lipodystrophy in HIV infected patients	Excluded	Title and abstract screening
Prevalence of Hypercholesterolemia and Awareness of Risk Factors, Prevention and Management Among Adults Visiting Referral Hospital in Ethiopia	Excluded	Different population
Prevalence of Hypercholesterolemia and Awareness of Risk Factors, Prevention and Management Among Adults Visiting Referral Hospital in Ethiopia	Excluded	Different population
Prevalence of lipodystrophy and metabolic syndrome among HIV positive individuals on Highly Active Anti-Retroviral treatment in Jimma, South West Ethiopia	Excluded	Title and abstract screening
Prevalence of low birth weight and its associated factor at birth in Sub-Saharan Africa: A generalized linear mixed model	Excluded	Title and abstract screening
Prevalence of metabolic syndrome among apparently healthy adults in Ogun state, Nigeria	Excluded	Title and abstract screening
Prevalence of metabolic syndrome among children and adolescents in high-income countries: A systematic review and meta-analysis of observational studies	Excluded	Title and abstract screening
Prevalence of metabolic syndrome among patients with schizophrenia in Ethiopia	Included
Prevalence of metabolic syndrome among patients with schizophrenia in Ethiopia	Excluded	Duplicate
Prevalence of metabolic syndrome and associated factors among psychiatric patients at University of Gondar Comprehensive Specialized Hospital, Northwest Ethiopia	Excluded	Duplicate
Prevalence of metabolic syndrome and associated factors among psychiatric patients at University of Gondar Comprehensive Specialized Hospital, Northwest Ethiopia	Excluded	Title and abstract screening
Prevalence of Metabolic Syndrome and Associated Factors in Yobe State Provence of Nigeria	Excluded	Title and abstract screening
Prevalence of Metabolic Syndrome and Factors Associated With It Among Adults of West Gojjam: A Community-Based Cross-Sectional Study	Excluded	Duplicate
Prevalence of metabolic syndrome and factors associated with it among adults of west Gojjam: A community-based cross-sectional study	Excluded	Title and abstract screening
Prevalence of Musculoskeletal Pain Among Academic Staff of Mekelle University, Ethiopia	Excluded	Title and abstract screening
Prevalence of peripheral arterial disease in patients with type 2 diabetes mellitus (a comparative study between patients of Asian and African ethnicities in Dar es salaam, Tanzania)	Excluded	Title and abstract screening
Prevalence of Prediabetes and Related Modifiable Cardiovascular Risk Factors Among Employees of Ayder Comprehensive Specialized Hospital, Tigray, Northern Ethiopia	Excluded	Title and abstract screening
Prevalence of Prediabetes and Related Modifiable Cardiovascular Risk Factors Among Employees of Ayder Comprehensive Specialized Hospital, Tigray, Northern Ethiopia	Excluded	Duplicate
Prevalence of Primary Tooth Extraction and Its Associated Factors Among Under-Five-Year-Old Children in Debre Tabor Town, North-Central Ethiopia: Community-Based Cross-Sectional Study	Excluded	Title and abstract screening
Prevalence of tooth decay and associated factors among ethiopian patients	Excluded	Title and abstract screening
Prevalence of uncontrolled hypertension in people with comorbidities in sub-Saharan Africa: a systematic review and meta-analysis	Excluded	Title and abstract screening
Prevalence of visual impairment and associated factors among primary schoolchildren in Addis Ababa, Central Ethiopia	Excluded	Title and abstract screening
Prevalence, Antimicrobial Resistance, and Associated Factors of Streptococcus pneumoniae Colonization Rate among Old-Age Patients with Respiratory Tract Infection Attending Sheik Hassan Yebere Referral and Karamara General Hospitals, Jigjiga, Ethiopia	Excluded	Title and abstract screening
Prevalence, characteristics and predicting risk factors of adverse drug reactions among hospitalized older adults: A systematic review and meta-analysis	Excluded	Title and abstract screening
Prevalence, patterns and determinants of dyslipidaemia among South African adults with comorbidities	Excluded	Title and abstract screening
Prevalence, Perceived Barriers, Predictors And Associated Biomarkers Of Weight Loss Maintenance Success Among Previous Participants Of A Commercial Weight Loss Programme In Accra, Ghana.	Excluded	Title and abstract screening
Prevalent, uncontrolled, and undiagnosed diabetes mellitus among urban adults in Dire Dawa, Eastern Ethiopia: A population-based cross-sectional study	Excluded	Title and abstract screening
Private college students’ knowledge, attitudes, practice, and associated factors towards the prevention of covid19 in Gondar town	Excluded	Title and abstract screening
Proportion of Pregnancy Induced Hypertension Among Antenatal Mothers in a Tertiary Care Hospital	Excluded	Title and abstract screening
Proportion of Pregnancy Induced Hypertension Among Antenatal Mothers in a Tertiary Care Hospital	Excluded	Duplicate
Proportion of Pregnancy Induced Hypertension Among Antenatal Mothers in a Tertiary Care Hospital	Excluded	Duplicate
Rate of glycemic control and associated factors among type two diabetes mellitus patients in Ethiopia: A cross sectional study	Excluded	Title and abstract screening
Rate of glycemic control and associated factors among type two diabetes mellitus patients in Ethiopia: A cross sectional study	Excluded	Duplicate
Rate of glycemic control and associated factors among type two diabetes mellitus patients in Ethiopia: A cross sectional study	Excluded	Duplicate
Rate of prescribing statins for primary prevention of atherosclerotic cardiovascular disease in diabetic patients	Excluded	Different outcome
Rate of prescribing statins for primary prevention of atherosclerotic cardiovascular disease in diabetic patients	Excluded	Duplicate
Rate of prescribing statins for primary prevention of atherosclerotic cardiovascular disease in diabetic patients	Excluded	Duplicate
Relationship between lipid profiles and hypertension: a cross-sectional study of 62,957 Chinese adult males	Excluded	Title and abstract screening
Relationship between lipid profiles and hypertension: a cross-sectional study of 62,957 Chinese adult males	Excluded	Duplicate
Relationship between lipid profiles and hypertension: a cross-sectional study of 62,957 Chinese adult males	Excluded	Duplicate
Relationships of diabetes self‐care behaviours to glycaemic control in adults with type 2 diabetes and comorbid heart failure	Excluded	Title and abstract screening
Relationships of diabetes self‐care behaviours to glycaemic control in adults with type 2 diabetes and comorbid heart failure	Excluded	Duplicate
Renal Function Abnormalities among Patients with Acute Stroke at a Tertiary Hospital in Ethiopia	Included
Renal Function Abnormalities among Patients with Acute Stroke at a Tertiary Hospital in Ethiopia	Excluded	Duplicate
Research Article Factors Associated with Poor Glycemic and Lipid Levels in Ambulatory Diabetes Mellitus Type 2 Patients in Asmara, Eritrea: A Cross-Sectional Study	Excluded	Title and abstract screening
Research Article Factors Associated with Poor Glycemic and Lipid Levels in Ambulatory Diabetes Mellitus Type 2 Patients in Asmara, Eritrea: A Cross-Sectional Study	Excluded	Duplicate
Research Article Suboptimal Blood Pressure Control, Associated Factors, and Choice of Antihypertensive Drugs among Type 2 Diabetic Patients at KCMC, Tanzania	Excluded	Title and abstract screening
Research Article Suboptimal Blood Pressure Control, Associated Factors, and Choice of Antihypertensive Drugs among Type 2 Diabetic Patients at KCMC, Tanzania	Excluded	Duplicate
Retinopathy among Adult Diabetics and Its Predictors in Northwest Ethiopia	Excluded	Title and abstract screening
Retinopathy among Adult Diabetics and Its Predictors in Northwest Ethiopia	Excluded	Duplicate
Risk assessment of amputation in patients with diabetic foot	Excluded	Title and abstract screening
Risk assessment of amputation in patients with diabetic foot	Excluded	Duplicate
Risk factors for hypertension and diabetes comorbidity in a Korean population: A cross-sectional study	Excluded	Title and abstract screening
Risk factors for hypertension and diabetes comorbidity in a Korean population: A cross-sectional study	Excluded	Duplicate
Risk factors for the development of metabolic disorders: A review of hormonal and enzymatic perspectives	Excluded	Title and abstract screening
Risk factors for the development of metabolic disorders: A review of hormonal and enzymatic perspectives	Excluded	Duplicate
Risk factors of metabolic syndrome among hypertensive patients at Hawassa University Comprehensive Specialized Hospital, Southern Ethiopia	Included
Risk factors of metabolic syndrome among hypertensive patients at Hawassa University comprehensive specialized hospital, Southern Ethiopia	Excluded	Duplicate
Risk factors of metabolic syndrome among hypertensive patients at Hawassa University Comprehensive Specialized Hospital, Southern Ethiopia	Excluded	Duplicate
Risk factors of metabolic syndrome among hypertensive patients at Hawassa University comprehensive specialized hospital, Southern Ethiopia	Excluded	Duplicate
Risk factors of microvascular complications among type 2 diabetic patients using cox proportional hazards models: a cohort study in tabuk Saudi Arabia	Excluded	Title and abstract screening
Risk factors of microvascular complications among type 2 diabetic patients using cox proportional hazards models: a cohort study in tabuk Saudi Arabia	Excluded	Duplicate
Ruolo dei polimorfismi genetici nella diagnosi dei noduli tiroidei e della fisiopatologia gonadica	Excluded	Title and abstract screening
Ruolo dei polimorfismi genetici nella diagnosi dei noduli tiroidei e della fisiopatologia gonadica	Excluded	Duplicate
Selected clinical risk factors for lifestyle diseases in relation to the current dietary practices of sponsored vs. non-sponsored African university students in Durban	Excluded	Title and abstract screening
Selected clinical risk factors for lifestyle diseases in relation to the current dietary practices of sponsored vs. non-sponsored African university students in Durban	Excluded	Duplicate
Self-reported health and smoking status, and body mass index: a case-control comparison based on GEN SCRIP (GENetics of SChizophRenia In Pakistan) data	Excluded	Title and abstract screening
Self-reported health and smoking status, and body mass index: a case-control comparison based on GEN SCRIP (GENetics of SChizophRenia In Pakistan) data	Excluded	Duplicate
Serum Biomarkers For Risk Of Cardiovascular Disease In Patients On Highly Active Antiretroviral Therapy In Homa-Bay County Referral Hospital, Kenya	Excluded	Title and abstract screening
Serum Biomarkers For Risk Of Cardiovascular Disease In Patients On Highly Active Antiretroviral Therapy In Homa-Bay County Referral Hospital, Kenya	Excluded	Duplicate
Serum electrolytes disorder and its associated factors among adults admitted with metabolic syndrome in Jimma Medical Center, South West Ethiopia: Facility based crossectional study	Included
Serum electrolytes disorder and its associated factors among adults admitted with metabolic syndrome in Jimma Medical Center, South West Ethiopia: Facility based crossectional study	Excluded	Duplicate
Serum magnesium levels among type 2 diabetes mellitus patients attending the diabetes out-patient clinic in Kenyatta National Hospital	Excluded	Title and abstract screening
Sex and area differences in the association between adiposity and lipid profile in Malawi	Excluded	Title and abstract screening
Sexual violence and other complications of corona virus in amhara metropolitan cities, Ethiopia	Excluded	Title and abstract screening
Sglt-2 Inhibitors Users Profile Recruited Through a Pharmacy-based Intensive Monitoring Study: Analysis of the Pharmacotherapeutic Profile, Drug-drug Interactions, and Comparison with the Population of the Randomized Controlled Trials	Excluded	Title and abstract screening
Sleeping duration, physical activity, alcohol drinking and other risk factors as potential attributes of metabolic syndrome in adults in Ethiopia: A hospital-based cross-sectional study	Excluded	Title and abstract screening
Sleeping duration, physical activity, alcohol drinking and other risk factors as potential attributes of metabolic syndrome in adults in Ethiopia: A hospital-based cross-sectional study	Excluded	Duplicate
SOCIO-DEMOGRAPHIC DETERMINANTS AND PREVALENCE OF COMORBID HYPERTENSION AND DIABETES IN ALGERIA: EVIDENCE FROM NON COMMUNICABLE DISEASE RISK FACTOR STEPS SURVEY (2016-2017)..	Excluded	Title and abstract screening
Spatial variation of overweight/obesity and associated factor among reproductive age group women in Ethiopia, evidence from EDHS 2016	Excluded	Title and abstract screening
Spectrum of musculoskeletal disorders in Nigerians with types 2 diabetes mellitus: prevalence and predictors	Excluded	Title and abstract screening
Stroke and dyslipidaemia in Africa: a meta-analysis of case-control studies	Excluded	Title and abstract screening
Stroke services in Africa: What is there and what is needed	Excluded	Title and abstract screening
Suboptimal blood pressure control, associated factors, and choice of antihypertensive drugs among type 2 diabetic patients at KCMC, Tanzania	Excluded	Title and abstract screening
Suicidal ideation and attempt among people living with HIV/AIDS in selected public hospitals: Central Ethiopia	Excluded	Title and abstract screening
Suicidal ideation, attempt and associated factor among secondary school students in Harari regional state, Eastern Ethiopia. A multi-center cross-sectional study	Excluded	Title and abstract screening
Sustainability of the health system, complex decision making and using data to inform action	Excluded	Title and abstract screening
Symptomatic Dry Eye Disease and Associated Factors Among Adult Diabetic Patients in Adare General Hospital, Hawassa City, Southern Ethiopia, 2023	Excluded	Title and abstract screening
SystEmatic review and meta-aNAlysis of infanT and young child feeding Practices (ENAT-P) in Ethiopia: Protocol	Excluded	Title and abstract screening
Telephone based weight loss intervention: Relevance for developing countries	Excluded	Title and abstract screening
Temporal trends in overweight and obesity and chronic disease risks among adolescents and young adults: A ten-year review at a tertiary institution in Nigeria	Excluded	Title and abstract screening
The Association between Physical Activity and the Metabolic Syndrome among Type 2 Diabetes Patients in Gaza Strip, Palestine	Excluded	Title and abstract screening
The association of aspartate transaminase-to-alanine transaminase ratio and metabolic syndrome among HIV patients in Sidama Region, South Ethiopia	Excluded	Title and abstract screening
The association of BMI and blood pressure measurements with depressive and quality of life scores in university students	Excluded	Title and abstract screening
The association of Helicobacter Pylori infection with dyslipidaemia and other atherogenic factors in dyspeptic patients at St. Paul's Hospital Millennium Medical College	Included
The association of lipid-lowering therapy and blood pressure control among outpatients with hypertension at the Felege Hiwot Comprehensive Specialized Hospital, Northwest Ethiopia	Excluded	Different outcome
The association of serum lipid levels with breast cancer risks among women with breast cancer at felege hiwot comprehensive specialized hospital, Northwest Ethiopia	Included
The burden of metabolic syndrome in patients living with HIV/AIDS receiving care at referral hospitals of Northwest Ethiopia: A hospital-based cross-sectional study, 2019	Excluded	Different outcome
The burden of metabolic syndrome in patients living with HIV/AIDS receiving care at referral hospitals of Northwest Ethiopia: A hospital-based cross-sectional study, 2019	Excluded	Different outcome
The burden of stroke and modifiable risk factors in Ethiopia: A systemic review and meta-analysis	Excluded	Title and abstract screening
The Co-Utilization of Oral Rehydration Solution and Zinc for Treating Diarrhea and Its Associated Factors Among Under-Five Children in Ethiopia: Further Analysis of EDHS 2016	Excluded	Title and abstract screening
The development of a nutrient profiling model assessing healthfulness of packaged foods for adults in the low-income context of South Africa	Excluded	Title and abstract screening
The differences in functional recovery between patients with stroke who are HIV positive and those who are HIV negative	Excluded	Duplicate
The differences in functional recovery between patients with stroke who are HIV positive and those who are HIV negative	Excluded	Title and abstract screening
The effect of hypertension comorbidity in type 2 diabetes on inflammation, cardiovascular risk and hepatorenal function.	Excluded	Different outcome
The Global Diet Quality Score is inversely associated with nutrient inadequacy, low midupper arm circumference, and anemia in rural adults in ten sub-Saharan African countries	Excluded	Title and abstract screening
The global magnitude of metabolic syndrome among antiretroviral therapy (ART) exposed and ART-naïve adult HIV-infected patients in gedio-zone, southern Ethiopia: Comparative cross-sectional study, using the Adult Treatment Panel III criteria	Included
The global magnitude of metabolic syndrome among antiretroviral therapy (ART) exposed and ART-naïve adult HIV-infected patients in gedio-zone, southern Ethiopia: Comparative cross-sectional study, using the Adult Treatment Panel III criteria	Excluded	Duplicate
The Hidden Burden of Diabetes Mellitus in an Urban Community of Southwest Ethiopia	Excluded	Title and abstract screening
The hypertension and hyperlipidemia status among type 2 diabetic patients in the community and influencing factors analysis of glycemic control	Excluded	Different outcome
The incidence of metabolic syndrome amongst a group of migrants to Qatar employed in Hamad Medical Corporation 24 months post-migration: a prospective longitudinal observational cohort study.	Excluded	Title and abstract screening
The magnitude and associated factors of intraoperative shivering after cesarean section delivery under Spinal anesthesia’’: A cross sectional study	Excluded	Title and abstract screening
The magnitude and associated factors of post-operative pain at Debre Tabor compressive specialized hospital, Debre Tabor Ethiopia, 2018	Excluded	Title and abstract screening
The magnitude of anemia and associated factors among pregnant women attending public institutions of Shire Town, Shire, Tigray, Northern Ethiopia, 2018	Excluded	Title and abstract screening
The magnitude of chronic diabetes complications and its associated factors among diabetic patients attending the general hospitals in Tigray region, Northern Ethiopia	Excluded	Title and abstract screening
The Magnitude of NCD Risk Factors in Ethiopia: Meta-Analysis and Systematic Review of Evidence	Excluded	Duplicate
The Magnitude of NCD Risk Factors in Ethiopia: Meta-Analysis and Systematic Review of Evidence	Excluded	Title and abstract screening
The metabolic ghetto: an evolutionary perspective on nutrition, power relations and chronic disease	Excluded	Title and abstract screening
The metabolic syndrome and renal function in an African cohort infected with Human Immunodeficiency Virus for at least 5 years	Excluded	Title and abstract screening
The need for screening, early diagnosis, and prediction of chronic kidney disease in people with diabetes in low-and middle-income countries—a review of the current literature	Excluded	Title and abstract screening
The prevalence and predictors of domestic violence among pregnant women in Southeast Oromia, Ethiopia	Excluded	Title and abstract screening
The prevalence and predictors of Stroke among atrial fibrillation patients attending at Gondar University Referral Hospital, Northwest Ethiopia	Excluded	Title and abstract screening
The prevalence and root causes of delay in seeking healthcare among mothers of under five children with pneumonia in hospitals of Bahir Dar city, North West Ethiopia	Excluded	Title and abstract screening
The prevalence of diabetes, hypertension and obesity among immigrants from East Africa and the former Soviet Union: A retrospective comparative 30-year cohort study	Excluded	Title and abstract screening
The prevalence of impaired fasting glucose and undiagnosed diabetes mellitus and associated risk factors among adults living in a rural Koladiba town, northwest Ethiopia	Excluded	Duplicate
The prevalence of impaired fasting glucose and undiagnosed diabetes mellitus and associated risk factors among adults living in a rural Koladiba town, northwest Ethiopia	Excluded	Title and abstract screening
The prevalence of low dose aspirin use for prevention of adverse cardiovascular events and its associated factors among patients with diabetes mellitus: A hospital based cross-sectional study	Excluded	Different indication
The prevalence of macro and microvascular complications of DM among patients in Ethiopia 1990–2017: Article review	Excluded	Title and abstract screening
The Prevalence of Metabolic Syndrome Among Hypertensive Patients in Hadramout: A Hospital-based Study	Excluded	Different outcome
The Prevalence of Metabolic Syndrome and Its Components among Type 2 Diabetes Mellitus Patients at a Tertiary Hospital, Northwest Ethiopia	Included
The Prevalence of Metabolic Syndrome and Its Components among Type 2 Diabetes Mellitus Patients at a Tertiary Hospital, Northwest Ethiopia	Excluded	Duplicate
The Prevalence of Metabolic Syndrome and Its Related Factors among Adults in Palestine: A Meta-Analysis	Excluded	Title and abstract screening
The Prevalence of Metabolic Syndrome in Ethiopian Population: A Systematic Review and Meta-analysis	Excluded	Duplicate
The Prevalence of Metabolic Syndrome in Ethiopian Population: A Systematic Review and Meta-analysis	Excluded	Title and abstract screening
The prevalence of underweight and overweight/obesity and its correlates among adults in Laos: a cross-sectional national population-based survey, 2013	Excluded	Title and abstract screening
The prevalence of underweight and overweight/obesity and its correlates among adults in Laos: a cross-sectional national population-based survey, 2013	Excluded	Duplicate
The prevalence of underweight, overweight/obesity and their related lifestyle factors in Indonesia, 2014–2015	Excluded	Title and abstract screening
The prevalence of underweight, overweight/obesity and their related lifestyle factors in Indonesia, 2014–2015	Excluded	Duplicate
The prevalence, clinical features and management of periphral neuropathy among diabetic patients in Tikur Anbessa and St. Paul's Specialized University Hospitals, Addis Ababa, Ethiopia	Excluded	Title and abstract screening
The prevalence, clinical features and management of periphral neuropathy among diabetic patients in Tikur Anbessa and St. Paul's Specialized University Hospitals, Addis Ababa, Ethiopia	Excluded	Duplicate
The psychological impact of COVID-19 pandemic and associated factors among college and university students in Ethiopia: a systematic review and meta-analysis, 2022	Excluded	Title and abstract screening
The role of vitamin B12 deficiency on hepatic metabolism of lipids	Excluded	Title and abstract screening
The roles of TRAF3 mutation in the oncogenic progression and drug response of multiple myeloma	Excluded	Title and abstract screening
Time to first optimal glycemic control and its predictors among type 1 diabetic children in Bahir Dar city public referral hospitals, North West Ethiopia: a retrospective follow up study	Excluded	Title and abstract screening
Time to sputum culture conversion and its associated factors among multidrug-resistant tuberculosis patients in Eastern Africa: A systematic review and meta-analysis	Excluded	Title and abstract screening
Treatment of dyslipidemia in HIV	Excluded	Cut-off value
Treatment Outcome and Its Determinants among Patients Admitted to Stroke Unit of Jimma University Medical Center, Southwest Ethiopia	Included
Treatment Outcomes and Associated Factors among Hospitalized Stroke Patients at Shashemene Referral Hospital, Ethiopia	Excluded	Title and abstract screening
Trichomonas vaginalis and Associated Factors among Pregnant Women Attending Antenatal Care at Bule Hora University Teaching Hospital, Oromia Region, Southern Ethiopia	Excluded	Title and abstract screening
Triple burden of malnutrition and role of anaemia in the development of complications associated with type 1 diabetes in Indian children and youth	Excluded	Title and abstract screening
Trisomy 21 and Diabetes: Assessing the Risk of Type 1 Diabetes in Persons with Down Syndrome for Ages Less than 20 Years in Special Schools in Guyana	Excluded	Title and abstract screening
Type 2 diabetes in people with a psychiatric disorder–an exploration of the prevalence, incidence, and potential mediating mechanisms	Excluded	Title and abstract screening
Type 2 diabetes in people with a psychiatric disorder–an exploration of the prevalence, incidence, and potential mediating mechanisms	Excluded	Duplicate
Type 2 diabetes, cardiovascular risk factors and offspring overweight and obesity 5 to 6 years after hyperglycaemia first detected in pregnancy in Cape Town, South Africa	Excluded	Title and abstract screening
Type 2 diabetes, cardiovascular risk factors and offspring overweight and obesity 5 to 6 years after hyperglycaemia first detected in pregnancy in Cape Town, South Africa	Excluded	Duplicate
Umbilical Cord Care Practices and Associated Factor Among Mothers of Neonates Visiting Mizan-Tepi University Teaching Hospital Southwest Ethiopia 2021	Excluded	Title and abstract screening
Umbilical Cord Care Practices and Associated Factor Among Mothers of Neonates Visiting Mizan-Tepi University Teaching Hospital Southwest Ethiopia 2021	Excluded	Duplicate
Uncontrolled hypertension among people with comorbidities in	Excluded	Duplicate
Uncontrolled hypertension among people with comorbidities in	Excluded	Duplicate
Uncontrolled hypertension among people with comorbidities in Sub-Saharan Africa	Excluded	Title and abstract screening
Uncontrolled hypertension among people with comorbidities in Sub-Saharan Africa	Excluded	Duplicate
Understanding diabetes heterogeneity: key steps towards precision medicine in diabetes	Excluded	Title and abstract screening
Understanding diabetes heterogeneity: key steps towards precision medicine in diabetes	Excluded	Duplicate
Understanding the national evidence on the double burden of malnutrition in Ethiopia for the implications of research gap identifications: a scoping review	Excluded	Title and abstract screening
Understanding the national evidence on the double burden of malnutrition in Ethiopia for the implications of research gap identifications: a scoping review	Excluded	Duplicate
Unintended Pregnancy and Associated Factors among Pregnant Women Attending Antenatal Care at Bako Tibe District Public Health Facility, Oromia Region, Ethiopia	Excluded	Title and abstract screening
Unintended Pregnancy and Associated Factors among Pregnant Women Attending Antenatal Care at Bako Tibe District Public Health Facility, Oromia Region, Ethiopia	Excluded	Duplicate
Unmet need for family planning and its associated factor among women of reproductive age in Debre Berhan Town, Amhara, Ethiopia	Excluded	Title and abstract screening
Unmet need for family planning and its associated factor among women of reproductive age in Debre Berhan Town, Amhara, Ethiopia	Excluded	Duplicate
Utility of Obesity Indicators for Predicting Hypertension among Older Persons in Limpopo Province, South Africa	Excluded	Title and abstract screening
Utility of Obesity Indicators for Predicting Hypertension among Older Persons in Limpopo Province, South Africa	Excluded	Duplicate
Utilization of long acting and permanent contraceptive methods and associated factor among women of reproductive age in west Guji zone, Southwest Ethiopia	Excluded	Title and abstract screening
Utilization of long acting and permanent contraceptive methods and associated factor among women of reproductive age in west Guji zone, Southwest Ethiopia	Excluded	Duplicate
Vitamin D and Human Health: from the Gamete to the Grave”: Report on a meeting held at Queen Mary University of London, 23rd–25th April 2014	Excluded	Title and abstract screening
Vitamin D and Human Health: from the Gamete to the Grave”: Report on a meeting held at Queen Mary University of London, 23rd–25th April 2014	Excluded	Duplicate
Vitamin D deficiency and its associated factors among patients with type 2 diabetes mellitus: a systematic review and meta-analysis	Excluded	Duplicate
Vitamin D deficiency and its associated factors among patients with type 2 diabetes mellitus: a systematic review and meta-analysis	Excluded	Title and abstract screening
Vitamin D deficiency and its associated factors among patients with type 2 diabetes mellitus: a systematic review and meta-analysis	Excluded	Duplicate
Which age group is peak for onset of diabetes among mid-adulthood urban population in West Ethiopia?	Excluded	Title and abstract screening
Which age group is peak for onset of diabetes among mid-adulthood urban population in West Ethiopia?	Excluded	Duplicate
Willingness to Pay for Social Health Insurance and Associated Factors among Health Care Providers in Addis Ababa, Ethiopia	Excluded	Title and abstract screening
Willingness to Pay for Social Health Insurance and Associated Factors among Health Care Providers in Addis Ababa, Ethiopia	Excluded	Duplicate

## Sheet: Sheet1
A Comparative Prevalence Of Metabolic Syndrome Among Type 2 Diabetes Mellitus Patients In Hawassa University Comprehensive Specialized Hospital Using Four Different Diagnostic Criteria
Anemia and associated factors among patients admitted with metabolic syndromes at Worabe Comprehensive Specialized Hospital, Southern Ethiopia: A cross-sectional study
Antiretroviral treatment associated hyperglycemia and dyslipidemia among HIV infected patients at Burayu Health Center, Addis Ababa, Ethiopia: a cross-sectional comparative study
Atherogenic dyslipidemia and associated risk factors among hypertensive patients of five health facilities in Northeast Ethiopia
Blood pressure control with reference to intensive blood pressure targets among hypertension patients on chronic follow-up at dessie referral hospital, northeast ethiopia
Burden of metabolic syndrome among HIV-infected patients in Southern Ethiopia
Diabetes mellitus among HIV-infected individuals in follow-up care at University of Gondar Hospital, Northwest Ethiopia
Diabetes mellitus and associated factors among adult hiv patients on highly active anti-retroviral treatment
Diabetes mellitus and risk factors in human immunodeficiency virus-infected individuals at Jimma University Specialized Hospital, Southwest Ethiopia
Dyslipidemia among diabetic patients in Southern Ethiopia: Cross-sectional study
Echocardiographic findings and associated factors in HIV-infected patients at a tertiary hospital in Ethiopia
Evaluation of lipid profiles and hematological parameters in hypertensive patients: Laboratory-based cross-sectional study
Factors associated with atherogenic dyslipidemia among hypertensive patients at southern Ethiopia
Heavy khat (Catha edulis) chewing and dyslipidemia as modifiable hypertensive risk factors among patients in Southwest, Ethiopia: Unmatched case-control study
Hematological abnormalities and associated factors among metabolic syndrome patients at the University of Gondar comprehensive specialized hospital, Northwest Ethiopia
High atherogenic risk concomitant with elevated HbA1c among persons with type 2 diabetes mellitus in North Ethiopia
Hyperuricemia and metabolic syndrome in type 2 diabetes mellitus patients at Hawassa university comprehensive specialized hospital, South West Ethiopia
Influences of gender in metabolic syndrome and its components among people living with HIV virus using antiretroviral treatment in Hawassa, southern Ethiopia
Lipid and Lipoprotein Profile in HIV-Infected and Non-Infected Diabetic Patients: A Comparative Cross-Sectional Study Design, Southwest Ethiopia
Magnitude and associated factors of diabetes mellitus and hypertension among adult HIV-positive individuals receiving highly active antiretroviral therapy at Jugal Hospital, Harar, Ethiopia
Magnitude and associated factors of diabetic complication among diabetic patients attending Gurage zone hospitals, South West Ethiopia
Magnitude and associated factors of dyslipidemia among patients with severe mental illness in dire Dawa, Ethiopia: neglected public health concern
Magnitude of metabolic syndrome and its associated factors among patients with type 2 diabetes mellitus in Ayder Comprehensive Specialized Hospital, Tigray, Ethiopia: a cross sectional study
Magnitude of metabolic syndrome and its predictors among patients on second-generation antipsychotic drugs at six psychiatry clinics and mental hospitals, in Addis Ababa, Ethiopia, 2019; Multicenter cross-sectional study
Malnutrition and lipid abnormalities in antiretroviral naïve HIV-infected adults in Addis Ababa: A cross-sectional study
Metabolic syndrome among hypertensive patients at University of Gondar Hospital, North West Ethiopia: a cross sectional study
Metabolic syndrome among type 2 diabetic patients in Ethiopia: a cross-sectional study
Metabolic syndrome and associated factors among psychiatric patients in Jimma University Specialized Hospital, South West Ethiopia
Metabolic syndrome and its associated factors among epileptic patients at Dessie Comprehensive Specialized Hospital, Northeast Ethiopia; a hospital-based comparative cross-sectional study
Metabolic syndrome and lifestyle factors among type 2 diabetes mellitus patients in Dessie Referral Hospital, Amhara region, Ethiopia
Poor Self-Care Practices and Being Urban Resident Strongly Predict Chronic Complications Among Patients with Type 2 Diabetes in Eastern Ethiopia: A Hospital-Based Cross-Sectional Study
Predictors of lipid profile abnormalities among patients with metabolic syndrome in southwest ethiopia: A cross-sectional study
Prevalence and associated factors of chronic kidney disease among adult hypertensive patients in Tigray teaching hospitals: a cross-sectional study
Prevalence and Associated Factors of Dyslipidemia Among Psychiatric Patients on Antipsychotic Treatment at Hawassa University Comprehensive Specialized Hospital
Prevalence and Associated Factors of Metabolic Syndrome Among Patients with Severe Mental Illness at Hawassa, Southern-Ethiopia
Prevalence and Factors Associated with Diabetic Retinopathy among Adult Diabetes Patients in Southeast Ethiopia: A Hospital-Based Cross-Sectional Study
Prevalence and Factors Associated with Dyslipidemia Among People Living with HIV/AIDS on Follow-Up Care at a Tertiary Care Hospital in Ethiopia: A Cross-Sectional Study
Prevalence and Impact of Metabolic Syndrome on Short-Term Prognosis in Patients with Acute Coronary Syndrome: Prospective Cohort Study
Prevalence and predictors of dyslipidemia among hypertensive patients in Lumame Primary Hospital, Amhara, Ethiopia: A cross-sectional study
Prevalence and predictors of metabolic syndrome among people living with human immunodeficiency virus (PLWHIV)
Prevalence and Risk Factors of Dyslipidemia among Type 2 Diabetes Patients at a Referral Hospital, North Eastern Ethiopia
Prevalence of Clinical Cardiovascular Disease Risk Factors Among HIV Infected Patients on Anti-Retroviral Treatment in a Tertiary Hospital in Ethiopia
Prevalence of diabetic macular edema and risk factors among diabetic patients at the University of Gondar Tertiary Eye Care and Training Center, North West Ethiopia
Prevalence of dyslipidaemia among HIV-infected patients receiving combination antiretroviral therapy in North Shewa, Ethiopia
Prevalence of metabolic syndrome among patients with schizophrenia in Ethiopia
Renal Function Abnormalities among Patients with Acute Stroke at a Tertiary Hospital in Ethiopia
Risk factors of metabolic syndrome among hypertensive patients at Hawassa University Comprehensive Specialized Hospital, Southern Ethiopia
Serum electrolytes disorder and its associated factors among adults admitted with metabolic syndrome in Jimma Medical Center, South West Ethiopia: Facility based crossectional study
The association of Helicobacter Pylori infection with dyslipidaemia and other atherogenic factors in dyspeptic patients at St. Paul's Hospital Millennium Medical College
The association of serum lipid levels with breast cancer risks among women with breast cancer at felege hiwot comprehensive specialized hospital, Northwest Ethiopia
The global magnitude of metabolic syndrome among antiretroviral therapy (ART) exposed and ART-naïve adult HIV-infected patients in gedio-zone, southern Ethiopia: Comparative cross-sectional study, using the Adult Treatment Panel III criteria
The Prevalence of Metabolic Syndrome and Its Components among Type 2 Diabetes Mellitus Patients at a Tertiary Hospital, Northwest Ethiopia
Treatment Outcome and Its Determinants among Patients Admitted to Stroke Unit of Jimma University Medical Center, Southwest Ethiopia

## Sheet: back up
Study	Decision	Reason
A clinical perspective of obesity, metabolic syndrome and cardiovascular disease	Excluded	Different indication
A community based cross sectional study on the prevalence of dyslipidemias and 10 years cardiovascular risk scores in adults in Asmara, Eritrea	Excluded	Title and abstract screening
A Comparative Prevalence Of Metabolic Syndrome Among Type 2 Diabetes Mellitus Patients In Hawassa University Comprehensive Specialized Hospital Using Four Different Diagnostic Criteria	Included
A Comparative Prevalence Of Metabolic Syndrome Among Type 2 Diabetes Mellitus Patients In Hawassa University Comprehensive Specialized Hospital Using Four Different Diagnostic Criteria	Excluded	Duplicate
A comparative prevalence of metabolic syndrome among type 2 diabetes mellitus patients in Hawassa University comprehensive specialized hospital using four different diagnostic criteria	Excluded	Duplicate
A comparison of the associations between adiposity and lipids in Malawi and the United Kingdom	Excluded	Title and abstract screening
A cross sectional study on beliefs and roles of community pharmacy professionals in preventing and managing metabolic syndrome in an Ethiopian setting	Excluded	Duplicate
A cross sectional study on beliefs and roles of community pharmacy professionals in preventing and managing metabolic syndrome in an Ethiopian setting	Excluded	Title and abstract screening
A descriptive study on prescription pattern of antihypertensive medications in a tertiary care hospital in Northern Sri Lanka	Excluded	Title and abstract screening
A need to integrate healthcare services for HIV and non-communicable diseases: An Indian perspective.	Excluded	Title and abstract screening
A Pharmacological Approach towards Myocardial Protection: New Perspectives in Acute and Chronic Cardiac Disease	Excluded	Title and abstract screening
A psychosocial study of cardiovascular diseases, health behaviours and risk perception among retail pharmacy workers in Johannesburg, South Africa	Excluded	Title and abstract screening
A quantitative assessment of cardiovascular related non-communicable disease occurrence at a South African academic environment: a pharmacy students’ health promotion initiative	Excluded	Title and abstract screening
A retrospective cross-sectional study of the prevalence of hypertension and its co-morbidities in a Nigerian medical center	Excluded	Title and abstract screening
Abdominal Pain of Functional Gastrointestinal Disorders in Dietary Diversity Patterns and Its Determinants among Healthy Adults in Jimma City, Southwest Ethiopia	Excluded	Title and abstract screening
Abnormal Glucose Metabolism and Associated Risk Factors Among Adults in Mekelle City, Ethiopia	Excluded	Duplicate
Abnormal glucose metabolism and associated risk factors among adults in mekelle city, ethiopia	Excluded	Title and abstract screening
Acute Coronary Syndromes in Sub-Saharan Africa: A 10-Year Systematic Review	Excluded	Title and abstract screening
Adherence to antihypertensive treatment and its determinants among urban slum dwellers in Kolkata, India	Excluded	Title and abstract screening
Admission pattern, treatment outcomes, and associated factors for children admitted to pediatric intensive care unit of Tikur Anbessa specialized hospital, 2021: a retrospective cross-sectional study	Excluded	Title and abstract screening
African medicinal spices and vegetables and their potential in the management of metabolic syndrome	Excluded	Title and abstract screening
Age and diabetes control in an HIV-endemic country: is there an association?	Excluded	Title and abstract screening
An in-depth understanding of the clinical, metabolic, and immunologic profile of adult patients with newly diagnosed diabetes in Uganda: the Uganda DIabetes Phenotype (UDIP) study.	Excluded	Title and abstract screening
Anaemia and associated factors among older adults in an urban district in China: a large-scale cross-sectional study	Excluded	Title and abstract screening
Anemia and associated factors among patients admitted with metabolic syndromes at Worabe Comprehensive Specialized Hospital, Southern Ethiopia: A cross-sectional study	Included
Anemia and associated factors among patients admitted with metabolic syndromes at Worabe Comprehensive Specialized Hospital, Southern Ethiopia: A cross-sectional study	Excluded	Duplicate
Anemia and associated factors among patients admitted with metabolic syndromes at Worabe Comprehensive Specialized Hospital, Southern Ethiopia: A cross-sectional study	Excluded	Duplicate
Anemia and its associated factor among adolescent school girls in GODEY and DEGEHABUR council Somali region, eastern Ethiopia	Excluded	Title and abstract screening
Antenatal care dropout and associated factors among mothers delivering in public health facilities of Dire Dawa Town, Eastern Ethiopia	Excluded	Title and abstract screening
Antibiotics non-adherence and its associated factors among households in southern Ethiopia	Excluded	Title and abstract screening
Antimicrobial susceptibility pattern, and associated factors of Salmonella and Shigella infections among under five children in Arba Minch, South Ethiopia	Excluded	Title and abstract screening
Antiretroviral treatment associated hyperglycemia and dyslipidemia among HIV infected patients at Burayu Health Center, Addis Ababa, Ethiopia: a cross-sectional comparative study	Included
Antiretroviral treatment associated hyperglycemia and dyslipidemia among HIV infected patients at Burayu Health Center, Addis Ababa, Ethiopia: a cross-sectional comparative study	Excluded	Duplicate
ASSESSING CONSUMER AWARENESS AND USAGE OF NUTRITION LABELS ON PRE-PACKAGED FOODS IN SAGNARIGU MUNICIPALITY	Excluded	Title and abstract screening
Assessment of Baseline Nutritional Status of Pediatric Cancer Patients Treated in the Pediatric Oncology Unit of Jimma University Medical Center: A Cross-Sectional Study	Excluded	Title and abstract screening
Assessment of Hypertensive Patient-Related Factors Influencing Adherence to Anti-Hypertensive Medication at Cocoa Clinic in the Kaneshi Suburb of Greater Accra	Excluded	Title and abstract screening
Assessment of Intravenous Antibiotics to Peroral Antibiotics Conversion Practice and Its Associated Factor at University of Gondar Comprehensive Specialized Hospital: Prospective Observational Study	Excluded	Title and abstract screening
Assessment of Lipid Profile in HIV Infected Patients Using the First Line Antiretroviral Drugs at Muhimbili National Hospital	Excluded	Title and abstract screening
Assessment of liver function tests of women taking hormonal contraceptives at University of Gondar comprehensive specialized hospital and Family Guidance Association of Gondar (FGAE), 2022; a comparative cross-sectional study	Excluded	Title and abstract screening
Assessment of patient satisfaction towards auditable pharmaceutical transactions and services implemented in outpatient hospital pharmacy in Ethiopia	Excluded	Title and abstract screening
Association between anthropometry and cardiovascular risk in patients attending a diabetic clinic	Excluded	Different indication
Association Between HAART and Metabolic Syndrome Components Among HIV-Positive Adults in Southeastern Nigeria	Excluded	Title and abstract screening
Association between normal-weight obesity and cardiometabolic risk factors among adults in Addis Ababa, Ethiopia	Excluded	Different population
Association of diet quality and food insecurity with metabolic syndrome in obese adults	Excluded	Title and abstract screening
Atherogenic dyslipidemia and associated risk factors among hypertensive patients of five health facilities in Northeast Ethiopia	Included
Atherogenic dyslipidemia and associated risk factors among hypertensive patients of five health facilities in Northeast Ethiopia	Excluded	Duplicate
Atherogenic dyslipidemia and associated risk factors among hypertensive patients of five health facilities in Northeast Ethiopia	Excluded	Duplicate
Atherogenic dyslipidemia and associated risk factors among hypertensive patients of five health facilities in Northeast Ethiopia	Excluded	Duplicate
Availability and affordability of essential medicines for Non-Communicable Diseases across six Kenyan Counties	Excluded	Title and abstract screening
Biomarkers and Prevalence of Cardiometabolic Syndrome Among People Living With HIV/AIDS, Addis Ababa, Ethiopia: A Hospital-Based Study	Excluded	Title and abstract screening
Bipolar disorder in the South African private health sector: Longitudinal analysis of prevalence, comorbidities and prescribing patterns	Excluded	Title and abstract screening
Blood glucose level and serum lipid profiles among people living with HIV on dolutegravir-based versus efavirenz-based cART; a comparative cross-sectional study	Excluded	Cut-off value
Blood pressure control and kidney damage in hypertension: Results of a three-center cross-sectional study in North Central Nigeria	Excluded	Title and abstract screening
Blood pressure control with reference to intensive blood pressure targets among hypertension patients on chronic follow-up at dessie referral hospital, northeast ethiopia	Included
Blood pressure control with reference to intensive blood pressure targets among hypertension patients on chronic follow-up at dessie referral hospital, northeast ethiopia	Excluded	Duplicate
Bovine Trypanosomosis and Its Vectors in Three Selected Districts of Buno Bedele Zone of Oromia Region, Ethiopia	Excluded	Title and abstract screening
Burden of metabolic syndrome among HIV-infected patients in Southern Ethiopia	Included
Burden of metabolic syndrome among HIV-infected patients in Southern Ethiopia	Excluded	Duplicate
Burnout, Metabolic Syndrome And Risk Of Cardiovascular Diseases Among Health Workers In Accra, Ghana	Excluded	Title and abstract screening
Cardiometabolic syndrome and associated factors among Ethiopian public servants, Addis Ababa, Ethiopia	Excluded	Duplicate
Cardiometabolic syndrome and associated factors among Ethiopian public servants, Addis Ababa, Ethiopia	Excluded	Title and abstract screening
Cardiovascular and hepatic functions of Plasmodium Berghei infected mice treated with artemether-lumefantrine and Eremomastax Speciosa	Excluded	Title and abstract screening
Cardiovascular diseases risk factors among adult diabetic patients in eastern Ethiopia	Excluded	Cut-off value
Cardiovascular Health in Children and Adolescents with Obesity: Prevalence, Prediction and Supervised Exercise	Excluded	Different population
Cardiovascular risk factors among east african immigrants: A retrospective 30-year cohort study	Excluded	Title and abstract screening
Cardiovascular Risk Factors in Selected Media Personnel at a State-Owned Media House in Greater Accra	Excluded	Title and abstract screening
Cardiovascular risk factors with special focus on diet in southern Ethiopia: a community-based cross-sectional study	Excluded	Different indication
Central Obesity and Associated Factors Among Urban Adults in Dire Dawa Administrative City, Eastern Ethiopia	Excluded	Title and abstract screening
Central Obesity Plays an Important Role for the Development of Type 2 Diabetes in Bangladeshi Women	Excluded	Title and abstract screening
Cereal-based fermented foods of Africa as functional foods	Excluded	Title and abstract screening
Cervical cancer screening service uptake and associated factors among age eligible women in Mekelle zone, Northern Ethiopia, 2015: A community based study using health belief model	Excluded	Title and abstract screening
Changes in culinary culture with migration and its effect on health in Turkish migrants	Excluded	Title and abstract screening
Characteristics of Non-Responders in Diabetic Retinopathy	Excluded	Title and abstract screening
Characterizing the school food environment in Dominica for health promotion	Excluded	Title and abstract screening
Chronic Non-communicable Diseases and Infectious Diseases	Excluded	Duplicate
Chronic non-communicable diseases and infectious diseases	Excluded	Title and abstract screening
Clinical Characteristics and Treatment Patterns in Patients With Heart Failure: Results From the Icareme Middle East and Africa Cohort	Excluded	Title and abstract screening
Clinicians’ prescribing pattern, rate of patients’ medication adherence and its determinants among adult hypertensive patients at Jimma University Medical Center: Prospective cohort study	Excluded	Title and abstract screening
Clustering of Elevated Blood Pressure, Elevated Blood Glucose, and Abdominal Obesity Among Adults in Dire Dawa: A Community-Based Cross-Sectional Study	Excluded	Duplicate
Clustering of elevated blood pressure, elevated blood glucose, and abdominal obesity among adults in dire dawa: A community-based cross-sectional study	Excluded	Title and abstract screening
Cohort profile: the epidemiology of chronic diseases cohort (EpiDoC)	Excluded	Title and abstract screening
Comment: Prevalence of Hypercholesterolemia and Awareness of Risk Factors, Prevention and Management Among Adults [Letter]	Excluded	Title and abstract screening
Common co-morbid conditions associated with type 2 diabetes mellitus	Excluded	Title and abstract screening
Comorbidity clusters and in-hospital outcomes in patients admitted with acute myocardial infarction in the USA: A national population-based study	Excluded	Title and abstract screening
Comparative serum lipid and immunohematological values among adult pulmonary tuberculosis and tuberculosis lymphadenitis cases and their association with sputum bacilli load and time to culture positivity in Northwestern Ethiopia	Excluded	Title and abstract screening
Complementary and alternative medicine use among elderly patients living with chronic diseases in a teaching hospital in Ethiopia	Excluded	Title and abstract screening
Compliance to Guidelines and Role of Patients in Management of Type 2 Diabetes Among Patients in Vihiga County Referral Hospital, Kenya	Excluded	Title and abstract screening
Components and risk factors of metabolic syndrome among rural Nigerian workers	Excluded	Title and abstract screening
Co-occurrence of hypertension and type 2 diabetes: prevalence and associated factors among Haramaya University employees in Eastern Ethiopia	Excluded	Title and abstract screening
Correlation between serum lipid profile with anthropometric and clinical variables in patients with type 2 diabetes mellitus	Excluded	Different indication
Correlation of biochemical parameters among diabetes patients attending medicine OPD of Janaki Medical College Teaching Hospital	Excluded	Title and abstract screening
Creating a multivariable model to predict primary graft dysfunction after heart transplantation in the United Kingdom using the 2014 International Society of Heart and Lung Transplantation consensus definition	Excluded	Title and abstract screening
Cross-sectional study of prevalence and determinants of uncontrolled hypertension among South African adult residents of Mkhondo municipality	Excluded	Title and abstract screening
Current scenario and strategies to tackle cardiovascular disease risk in HIV geriatrics	Excluded	Title and abstract screening
Current Updates on Pre-eclampsia: Maternal and Foetal Cardiovascular Diseases Predilection, Science or Myth?	Excluded	Duplicate
Current Updates on Pre-eclampsia: Maternal and Foetal Cardiovascular Diseases Predilection, Science or Myth? Future cardiovascular disease risks in mother and child following pre-eclampsia	Excluded	Title and abstract screening
Defining diet quality: a synthesis of dietary quality metrics and their validity for the double burden of malnutrition	Excluded	Title and abstract screening
Delayed awakening and its associated factor following general anesthesia service, 2022: A cross-sectional study	Excluded	Title and abstract screening
Dementia in Africa: Current evidence, knowledge gaps, and future directions	Excluded	Title and abstract screening
Depressive symptoms and associated factor among public school teachers in Jimma town, Southwest, Ethiopia 2020: a multi-disciplinary, cross-sectional study	Excluded	Title and abstract screening
Determinants of Dyslipidemia in Africa: A Systematic Review and Meta-Analysis	Excluded	Title and abstract screening
Determinants of metabolic syndrome among patients attending diabetes clinics in two sub-urban hospitals: Bono Region, Ghana	Excluded	Title and abstract screening
Determinants of obesity and metabolic health in the Afghan population: protocol, methodology, and preliminary results	Excluded	Title and abstract screening
Determinants of self-reported hypertension among women in South Africa: evidence from the population-based survey	Excluded	Title and abstract screening
Determinants of severity and progression of diabetic retinopathy in Southern Malawi	Excluded	Title and abstract screening
Development of an integrated model of care for use by community health workers working with chronic non-communicable diseases in Khayelitsha, South Africa	Excluded	Title and abstract screening
Diabetes and cardiovascular disease: inter-relation of risk factors and treatment	Excluded	Title and abstract screening
Diabetes concordant comorbidities and associated factors among adult diabetic out-patients at hiwot fana specialized university hospital, harar, Eastern Ethiopia: A cross-sectional study	Excluded	Different indication
Diabetes mellitus among HIV-infected individuals in follow-up care at University of Gondar Hospital, Northwest Ethiopia	Included
Diabetes mellitus among HIV-infected individuals in follow-up care at University of Gondar Hospital, Northwest Ethiopia	Excluded	Duplicate
Diabetes mellitus among HIV-infected individuals in follow-up care at University of Gondar Hospital, Northwest Ethiopia	Excluded	Duplicate
Diabetes mellitus and associated factors among adult hiv patients on highly active anti-retroviral treatment	Included
Diabetes mellitus and associated factors among adult hiv patients on highly active anti-retroviral treatment	Excluded	Duplicate
Diabetes mellitus and hypertension among patients on combination antiretroviral therapy in civil service hospital, Nigeria	Excluded	Title and abstract screening
Diabetes mellitus and risk factors in human immunodeficiency virus-infected individuals at Jimma University Specialized Hospital, Southwest Ethiopia	Included
Diabetes mellitus and risk factors in human immunodeficiency virus-infected individuals at Jimma University Specialized Hospital, Southwest Ethiopia	Excluded	Duplicate
Diabetes mellitus and risk factors in human immunodeficiency virus-infected individuals at Jimma University Specialized hospital, Southwest ethiopia	Excluded	Duplicate
Diagnosing arterial stiffness in pregnancy and its implications in the cardio-renal-metabolic chain	Excluded	Title and abstract screening
Diet, Physical Activity, and Healthy Aging in People Living with HIV	Excluded	Title and abstract screening
Dietary adherence amongst adults with type 2 diabetes mellitus: a South African urban population perspective	Excluded	Title and abstract screening
Dietary adherence and glycemic control among patients with type 2 diabetes in Ga West Municipal Hospital	Excluded	Title and abstract screening
Dietary diversity practice and associated factors among adolescents in Ethiopia, systematic review and meta-analysis	Excluded	Title and abstract screening
Dietary Patterns and Metabolic Syndrome among Type 2 Diabetes Patients in Gaza Strip, Palestine	Excluded	Title and abstract screening
Dietary patterns and physical inactivity, two contributing factors to the double burden of malnutrition among adults in Burkina Faso, West Africa	Excluded	Title and abstract screening
Dietary patterns explaining variations in blood biomarkers in young adults are associated with the 30-year predicted cardiovascular disease risks in midlife: A follow-up study	Excluded	Title and abstract screening
Digital literacy level and associated factors among health professionals in a referral and teaching hospital: An implication for future digital health systems implementation	Excluded	Title and abstract screening
Disease burden and associated risk factors for metabolic syndrome among adults in Ethiopia	Excluded	Title and abstract screening
Disease burden and associated risk factors for metabolic syndrome among adults in Ethiopia	Excluded	Different population
Do we properly assess the left ventricular outflow tract? comparative analysis between two-dimensional measurement methods	Excluded	Title and abstract screening
Double or divergent? Stuntingoverweightness among children and the ‘burden’of malnutrition: a study of Albania	Excluded	Title and abstract screening
Drug therapy problems and determinants among ambulatory type 2 diabetes mellitus patients: pharmacists’ intervention in south-east Ethiopia	Excluded	Title and abstract screening
Dyslipidemia among diabetic patients in Southern Ethiopia: Cross-sectional study	Included
Dyslipidemia and associated cardiovascular risk factors in HIV-positive and HIV-negative patients visiting ambulatory clinics: A hospital-based study	Included
Dyslipidemia and associated factors among adult patients on antiretroviral therapy in armed force comprehensive and specialized hospital, Addis Ababa, Ethiopia	Included
Dyslipidemia and associated factors among diabetic patients attending durame general hospital in southern nations, nationalities, and people’s region	Included
Dyslipidemia and associated factors among patients suspected to have helicobacter pylori infection at jimma university medical center, jimma, ethiopia	included
Dyslipidemia and associated factors among women using hormonal contraceptives in Harar town, Eastern Ethiopia	Excluded	Duplicate
Dyslipidemia and associated factors among women using hormonal contraceptives in Harar town, Eastern Ethiopia	Excluded	Title and abstract screening
Dyslipidemia and associated factors in tenofovir disoproxil fumarate-based regimen among human immunodeficiency virus-infected ethiopian patients: A hospital-based observational prospective cohort study	Included
Dyslipidemia and Endocrine Disorder	Excluded	Different indication
Dyslipidemia and its associated factors among adult cardiac patients at Ambo university referral hospital, Oromia region, west Ethiopia	Included
Dyslipidemia and its associated factors among adult diabetes outpatients in West Shewa zone public hospitals, Ethiopia	Included
Dyslipidemia and Its Associated Factors Among Helicobacter pylori-Infected Patients Attending at University of Gondar Comprehensive Specialized Hospital, Gondar, North-West Ethiopia: A Comparative Cross-Sectional Study	Included
Dyslipidemia and its associated risk factors among adult type-2 diabetic patients at jimma university medical center, Jimma, Southwest Ethiopia	Included
Dyslipidemia and its predictors among adult workers in eastern Ethiopia: An institution-based cross-sectional study	Excluded	Duplicate
Dyslipidemia and its predictors among adult workers in eastern Ethiopia: An institution-based cross-sectional study	Excluded	Different population
Dyslipidemia and Nutritional Status of HIV-Infected Children and Adolescents on Antiretroviral Treatment at the Comprehensive Chronic Care and Training Center of Jimma Medical Center	Excluded	Duplicate
Dyslipidemia and Nutritional Status of HIV-Infected Children and Adolescents on Antiretroviral Treatment at the Comprehensive Chronic Care and Training Center of Jimma Medical Center	Excluded	Different population
Dyslipidemia and the risk of developing hypertension in a working‐age male population	Excluded	Different population
Dyslipidemias and 10-Years Cardiovascular Risk Scores in Adults in Asmara, Eritrea: Findings From a Community-Based Cross-Sectional Study	Excluded	Title and abstract screening
Early initiations of first antenatal care visit and associated factor among mothers who gave birth in the last six months preceding birth in Bahir Dar Zuria Woreda North West Ethiopia	Excluded	Title and abstract screening
Early treatment-seeking behaviour for malaria in febrile patients in northwest Ethiopia	Excluded	Title and abstract screening
Echocardiographic findings and associated factors in HIV-infected patients at a tertiary hospital in Ethiopia	Included
Effect of Educational Intervention on Modifiable Risk Factors of Metabolic Syndrome among Middle-Age Nekemte Populations: Quasi-Experimental Study	Excluded	Title and abstract screening
Effectiveness of statins as prevention in people with gout: a population-based cohort study	Excluded	Title and abstract screening
Effects of hydroethanolic opuntia ficus-indica cladode extract on high-fructose highfat diet-fed growing spraguedawley rats	Excluded	Title and abstract screening
Epidemiology and predictors of drug therapy problems among type 2 diabetic patients at Wolaita Soddo University Teaching Hospital, Southern Ethiopia	Excluded	Title and abstract screening
Epidemiology of Non-communicable Diseases and Risk factors in South African Adolescents and Youth Living with HIV: Implications for Integrated Prevention	Excluded	Title and abstract screening
Epidemiology of poor glycaemic control among patients with Type 2 diabetes mellitus in Terengganu State of Malaysia	Excluded	Title and abstract screening
Epidemiology, risk factors, social determinants of health, and current management for non-alcoholic fatty liver disease in sub-Saharan Africa	Excluded	Title and abstract screening
Epistaxis and its associated factors among precollege students in southern Ethiopia	Excluded	Title and abstract screening
Erectile dysfunction and associated factors among diabetic patients at, Hawassa, Southern, Ethiopia	Excluded	Title and abstract screening
Erectile dysfunction and associated factors among men with diabetes mellitus from a tertiary diabetic center in Northern Sri Lanka	Excluded	Title and abstract screening
Establishing the association of type 2 diabetes and insulin resistance with Tuberculosis and Coronary Heart Diseases among euglycaemic and diabetic patients in Saudi Arabia	Excluded	Title and abstract screening
Ethnic variation in acute cerebrovascular disease: analysis from the Qatar stroke registry	Excluded	Title and abstract screening
Evaluation of anti-diabetic and anti-hyperlipidemic activities of hydro-alcoholic crude extract of the shoot tips of Crinum abyssinicum hochst. Ex A. Rich (amaryllidaceae) in mice	Excluded	Title and abstract screening
Evaluation of lipid profiles and hematological parameters in hypertensive patients: Laboratory-based cross-sectional study	Included
Evaluation of lipid profiles and hematological parameters in hypertensive patients: Laboratory-based cross-sectional study	Excluded	Duplicate
Evaluation of lipid profiles and hematological parameters in hypertensive patients: Laboratory-based cross-sectional study	Excluded	Duplicate
Evaluation of uric acid disorders and associated factors in essential hypertensive patients at Wolkite University specialized hospital, Southern Ethiopia	Excluded	Title and abstract screening
Excess Body Mass—A Factor Leading to the Deterioration of COVID-19 and Its Complications—A Narrative Review	Excluded	Title and abstract screening
Exploring the prevalence of multiple forms of malnutrition in children 6–18 years living in the Eastern Cape, South Africa	Excluded	Title and abstract screening
Extended surgery with en block resection of the right external iliac vessels for lymph node metastasis of colon carcinoma, a case report	Excluded	Title and abstract screening
Eye disease and mortality, cognition, disease, and modifiable risk factors: an umbrella review of meta-analyses of observational studies	Excluded	Title and abstract screening
Factors associated with atherogenic dyslipidemia among hypertensive patients at southern Ethiopia	Included
Factors associated with dyslipidemia and its prevalence among Awash wine factory employees, Addis Ababa, Ethiopia: a cross-sectional study	Excluded	Duplicate
Factors associated with dyslipidemia and its prevalence among Awash wine factory employees, Addis Ababa, Ethiopia: a cross-sectional study	Excluded	Title and abstract screening
Factors associated with hypertensive disorders of pregnancy in sub-Saharan Africa: A systematic and meta-analysis	Excluded	Title and abstract screening
Factors Associated With Obesity and Metabolic Syndrome in an Ageing Cohort of Black Women Living in Soweto, Johannesburg (Study of Women in and Entering Endocrine Transition [Sweet])	Excluded	Title and abstract screening
Factors associated with patient satisfaction in perioperative anesthesia care at Hawassa university comprehensive specialized hospital, Ethiopia. Cross-sectional study design	Excluded	Title and abstract screening
Factors contributing to uncontrolled high blood pressure in Ekurhuleni, Johannesburg: the community health workers’ perspectives	Excluded	Title and abstract screening
Foot and mouth disease vaccine development and challenges in inducing long-lasting immunity: Trends and current perspectives	Excluded	Title and abstract screening
Gender-related factors in medication adherence for metabolic and cardiovascular health	Excluded	Different indication
Global disparities of hypertension prevalence and control: a systematic analysis of population-based studies from 90 countries	Excluded	Title and abstract screening
Global prevalence of metabolic syndrome among patients with type I diabetes mellitus: a systematic review and meta-analysis	Excluded	Title and abstract screening
Global trend in overweight and obesity and its association with cardiovascular disease incidence	Excluded	Title and abstract screening
Glycaemic control among type 2 diabetes patients in sub-Saharan Africa from 2012 to 2022: a systematic review and meta-analysis	Excluded	Title and abstract screening
Glycemic control among people living with diabetes and Human Immunodeficiency Virus in Ethiopia: Leveraging clinical care for the looming co-epidemics	Excluded	Title and abstract screening
Hand hygiene compliance and associated factor among nurses working in public hospitals of Hararghe zones, Oromia region, eastern Ethiopia	Excluded	Title and abstract screening
Health care manager commitment towards implementation of citizen charter standards and associated factors in public hospitals of Jimma zone, Southwest Ethiopia	Excluded	Title and abstract screening
Health-care provision and policy for non-alcoholic fatty liver disease in sub-Saharan Africa	Excluded	Title and abstract screening
Health-related physical fitness, anthropometry and physical activity levels of Zimbabwean children aged 10-12 years old: the Zimbabwe Baseline Survey	Excluded	Title and abstract screening
Heavy khat (Catha edulis) chewing and dyslipidemia as modifiable hypertensive risk factors among patients in Southwest, Ethiopia: Unmatched case-control study	Included
Heavy Metals and Pediatric Immunosuppression Scoping Review Search Strategy	Excluded	Title and abstract screening
Hematological abnormalities and associated factors among metabolic syndrome patients at the University of Gondar comprehensive specialized hospital, Northwest Ethiopia	Included
Hematological indices and their correlation with fasting blood glucose level and anthropometric measurements in type 2 diabetes mellitus patients in Gondar, Northwest Ethiopia	Excluded	Title and abstract screening
Hepatoprotective effect of silymarin on fructose induced nonalcoholic fatty liver disease in male albino wistar rats	Excluded	Title and abstract screening
High atherogenic risk concomitant with elevated HbA1c among persons with type 2 diabetes mellitus in North Ethiopia	Included
High atherogenic risk concomitant with elevated HbA1c among persons with type 2 diabetes mellitus in North Ethiopia	Excluded	Duplicate
High burden of hypertension amongst adult population in rural districts of Northwest Ethiopia: A call for community based intervention	Excluded	Title and abstract screening
High prevalence of clinically active trachoma and its associated risk factors among preschool-aged children in arba minch health and demographic surveillance site, southern ethiopia	Excluded	Title and abstract screening
HIV and cart associated dyslipidemia among HIV infected children	Excluded	Duplicate
HIV and cART-Associated dyslipidemia among HIV-Infected Children	Excluded	Title and abstract screening
HIV and metabolic syndrome in an Ethiopian population	Excluded	Duplicate
HIV and metabolic syndrome in an Ethiopian population	Excluded	Title and abstract screening
HIV positive status disclosure and associated factor among HIV infected children in pediatric ART clinics in Gondar town public health facilities, North West Ethiopia, 2018	Excluded	Title and abstract screening
Human immunodeficiency virus and diabetes mellitus: a missed link to improve pregnancy outcome in Ethiopia	Excluded	Title and abstract screening
Husbands' Plan to Participate in Birth Preparedness and Complication Readiness in Haramaya Health and Demographic Surveillance System Site, Eastern Ethiopia: A Community-Based Cross-Sectional Study	Excluded	Title and abstract screening
Hypertriglyceridemia and Other Plasma Lipid Profile Abnormalities among People Living with Diabetes Mellitus in Ethiopia: A Systematic Review and Meta-Analysis	Excluded	Title and abstract screening
Hyperuricemia and metabolic syndrome in type 2 diabetes mellitus patients at Hawassa university comprehensive specialized hospital, South West Ethiopia	Included
Hyperuricemia and metabolic syndrome in type 2 diabetes mellitus patients at Hawassa university comprehensive specialized hospital, South West Ethiopia	Excluded	Duplicate
Identifying relevant novel markers of cardiometabolic risk in the Cardiovascular Risk in Black South Africans (CRIBSA) Study	Excluded	Title and abstract screening
Identifying the prevalence and correlates of multimorbidity in middle-aged men and women: a cross-sectional population-based study in four African countries	Excluded	Title and abstract screening
Immunoinformatics-aided rational design of a multi-epitope vaccine targeting feline infectious peritonitis virus	Excluded	Title and abstract screening
Impact of a motivational interviewing intervention targeting statins on adherence to concurrent hypertension or diabetes medications	Excluded	Title and abstract screening
Impact of a soy feeding programmme on the nutritional status of an elderly community in Sharpeville	Excluded	Title and abstract screening
Impact of antiretroviral therapy on lipid metabolism of human immunodeficiency virus-infected patients: Old and new drugs	Excluded	Title and abstract screening
Incidence and associated factors of emergence agitation after general anesthesia and surgery among pediatric patients: A prospective follow-up study	Excluded	Title and abstract screening
Incidence and predictors of chronic kidney disease in type-II diabetes mellitus patients attending at the Amhara region referral hospitals, Ethiopia: A follow-up study	Excluded	Title and abstract screening
Incidence of Tuberculosis Amongst HIV Positive Clients who Received Isoniazid Preventive Therapy (IPT)	Excluded	Title and abstract screening
Increased Uric Acid and Life Style Factors Associated with Metabolic Syndrome in Thais	Excluded	Title and abstract screening
Indicators of optimal diabetes care and burden of diabetes complications in Africa: a systematic review and meta-analysis	Excluded	Title and abstract screening
Infection with Helicobacter pylori may predispose to atherosclerosis: role of inflammation and thickening of intima-media of carotid arteries	Excluded	Title and abstract screening
Inflammatory immune profiles associated with disease severity in pulmonary tuberculosis patients with moderate to severe clinical TB or anemia	Excluded	Title and abstract screening
Influence of pharmacist-led intervention on health outcomes and costs in hospital out-patients with type 2 diabetes and hypertension	Excluded	Title and abstract screening
Influences of gender in metabolic syndrome and its components among people living with HIV virus using antiretroviral treatment in Hawassa, southern Ethiopia	Included
Integration of health system responses to HIV/AIDS and noncommunicable diseases in developing countries	Excluded	Title and abstract screening
Inverse Associations of Schistosoma mansoni Infection and Metabolic Syndromes in Humans: A Cross-Sectional Study in Northeast Ethiopia	Excluded	Title and abstract screening
Investigating the prevalence and management of potential drug-drug interactions among HIV patients on treatment for comorbid illnesses: a mixed methods approach	Excluded	Title and abstract screening
Investigation of Biomarkers Association with Weight Gain Induced by Antipsychotics Medication	Excluded	Title and abstract screening
Investigation of socio-demographic, clinical and genetic factors associated with blood pressure and glycaemic control among indigenous South African adult patients	Excluded	Title and abstract screening
Iranian general populations' and health care providers' preferences for benefits and harms of statin therapy for primary prevention of cardiovascular disease	Excluded	Title and abstract screening
Knowledge, attitude and practice for cervical cancer prevention and control among women of childbearing age in Hossana Town, Hadiya zone, Southern Ethiopia: Community-based cross-sectional study	Excluded	Title and abstract screening
Knowledge, attitude, and associated factor towards cervical cancer prevention among primary and secondary school female teachers in Gondar town, North West Ethiopia, 2022	Excluded	Title and abstract screening
Knowledge, Attitude, Practices, and Associated Factor towards Hepatitis B Virus Infection among Health Care Professionals at Tibebe Ghion Specialized Hospital, Bahir Dar, Northwest Ethiopia, 2021: A Cross Sectional Study	Excluded	Title and abstract screening
Lifestyle modification and hypertension: prescription patterns of Nigerian general practitioners	Excluded	Title and abstract screening
Lipid and Lipoprotein Profile in HIV-Infected and Non-Infected Diabetic Patients: A Comparative Cross-Sectional Study Design, Southwest Ethiopia	Included
Lipid and Lipoprotein Profile in HIV-Infected and Non-Infected Diabetic Patients: A Comparative Cross-Sectional Study Design, Southwest Ethiopia	Excluded	Duplicate
Lipid metabolism profiles in rheumatic diseases	Excluded	Different indication
Low-Level Knowledge and Associated Factor of Sexual and Reproductive Health Rights Among Aksum University Students, Aksum Ethiopia	Excluded	Title and abstract screening
Lymphocyte cytosolic protein 1 (LCP1) is a novel TRAF3 dysregulation biomarker with potential prognostic value in multiple myeloma	Excluded	Title and abstract screening
Magnitude and associated factors of anemia among AZT based HAART experienced adult HIV patients at University of Gondar Comprehensive Specialized Referral Hospital, Northwest, Ethiopia, 2019: a retrospective cohort study	Excluded	Title and abstract screening
Magnitude and Associated Factors of Awareness with Recall under General Anesthesia in Amhara Regional State Referral Hospitals, 2018	Excluded	Title and abstract screening
Magnitude and associated factors of diabetes mellitus and hypertension among adult HIV-positive individuals receiving highly active antiretroviral therapy at Jugal Hospital, Harar, Ethiopia	Included
Magnitude and associated factors of diabetic complication among diabetic patients attending Gurage zone hospitals, South West Ethiopia	Included
Magnitude and associated factors of dyslipidemia among patients with severe mental illness in dire Dawa, Ethiopia: neglected public health concern	Included
Magnitude and associated factors of dyslipidemia among patients with severe mental illness in dire Dawa, Ethiopia: neglected public health concern	Excluded	Duplicate
Magnitude and Associated Factors of Metabolic Syndrome Among Adult Urban Dwellers of Northern Ethiopia	Excluded	Title and abstract screening
Magnitude and associated factors of metabolic syndrome among adult urban dwellers of Northern Ethiopia	Excluded	Different outcome
Magnitude and risk factors for hypertension among public servants in Tigray, Ethiopia: A cross-sectional study	Excluded	Title and abstract screening
Magnitude Of Birth Outcome After Induced Labor Among Mothers Delivered In Nigist Eleni Mohammed Memorial Comprehensive Specialized Hospital, Hosanna Town, Hadiya Zone, Southern Ethiopia. Cross-Sectional Study	Excluded	Title and abstract screening
Magnitude of central obesity and its associated factors among adults in urban areas of Northwest Ethiopia	Excluded	Title and abstract screening
Magnitude of Depression and Associated Factors Among Patients on Tuberculosis Treatment at Public Health Facilities in Harari Regional State, Eastern Ethiopia: Multi-Center Cross-Sectional Study	Excluded	Title and abstract screening
Magnitude of Helicobacter pylori among Dyspeptic Patients Attending at University of Gondar Hospital, Gondar, Northwest Ethiopia	Excluded	Title and abstract screening
Magnitude of impaired fasting glucose and undiagnosed diabetic mellitus and associated risk factors among adults living in Woreta town, northwest Ethiopia: a community-based cross-sectional study, 2021	Excluded	Title and abstract screening
Magnitude of malaria and associated factors among febrile adults in Siraro District Public Health facilities, West Arsi Zone, Oromia, Ethiopia 2022: a facility-based cross-sectional study	Excluded	Title and abstract screening
Magnitude of metabolic syndrome and its associated factors among patients with type 2 diabetes mellitus in Ayder Comprehensive Specialized Hospital, Tigray, Ethiopia: a cross sectional study	Included
Magnitude of metabolic syndrome and its predictors among patients on second-generation antipsychotic drugs at six psychiatry clinics and mental hospitals, in Addis Ababa, Ethiopia, 2019; Multicenter cross-sectional study	Included
Magnitude of metabolic syndrome in Gondar town, Northwest Ethiopia: A community-based cross-sectional study	Excluded	Duplicate
Magnitude of metabolic syndrome in Gondar town, Northwest Ethiopia: A community-based cross-sectional study	Excluded	Title and abstract screening
Magnitude of NNM and associated factors among Newborns delivered at the North Shewa zone Public Health Hospital, Central Ethiopia: A multi-level analysis	Excluded	Title and abstract screening
Magnitude of stunting and its determinant factors among children age 6-59 months at Debre Tabor comprehensive specialized hospital, South Gondar zone, North central Ethiopia, 2020	Excluded	Title and abstract screening
Magnitude, components and predictors of metabolic syndrome in Northern Ethiopia: Evidences from regional NCDs STEPS survey, 2016	Excluded	Duplicate
Magnitude, components and predictors of metabolic syndrome in Northern Ethiopia: Evidences from regional NCDs STEPS survey, 2016	Excluded	Title and abstract screening
Magnitude, risk factors and outcomes of stroke at Debre Markos Referral Hospital, Northwest Ethiopia: a retrospective observational study	Excluded	Title and abstract screening
Major depressive disorder and cardiometabolic disease risk among sub-Saharan African adults	Excluded	Title and abstract screening
Major Lower Limb Amputation in England 2003–2013; the North/South, Gender and Ethnic Divide	Excluded	Title and abstract screening
Malnutrition and lipid abnormalities in antiretroviral naïve HIV-infected adults in Addis Ababa: A cross-sectional study	Included
MammaPrint risk score distribution in breast cancer patients with BRCA1/2 mutations	Excluded	Title and abstract screening
Management and 30-Day Mortality of Acute Coronary Syndrome in a Resource-Limited Setting: Insight From Ethiopia. A Prospective Cohort Study	Excluded	Different outcome
Mapping evidence on barriers to and facilitators of diagnosing noncommunicable diseases (NCDs) among people living with human immunodeficiency virus (PLWH) in low- and middle-income countries (LMICs) in Africa: A scoping review protocol	Excluded	Title and abstract screening
Mapping the national evidence on double burden of malnutrition in Ethiopia: a protocol of scoping review	Excluded	Title and abstract screening
Maternal Nutrition During Pregnancy and Its Association with Birth Outcomes and Neonatal Body Composition in the Context of HIV in Urban Black South Africans	Excluded	Title and abstract screening
Men’s sexual desire, and why women often don’t recognize it? Prevalence of erectile dysfunction and associated factors among diabetes mellitus patients attending Mettu Karl Comprehensive Specialized Hospital: A cross-sectional study	Excluded	Title and abstract screening
Metabolic comorbidities and systemic arterial hypertension: the challenge faced by HIV patients on long-term use of antiretroviral therapy	Excluded	different outcome
Metabolic control and determinants among hiv-infected type 2 diabetes mellitus patients attending a tertiary clinic in Botswana	Excluded	Title and abstract screening
Metabolic risk factors for non-communicable diseases in Ethiopia: a systematic review and meta-analysis	Excluded	Duplicate
Metabolic risk factors for non-communicable diseases in Ethiopia: A systematic review and meta-analysis	Excluded	Duplicate
Metabolic risk factors for non-communicable diseases in Ethiopia: a systematic review and meta-analysis	Excluded	Duplicate
Metabolic risk factors for non-communicable diseases in Ethiopia: A systematic review and meta-analysis	Excluded	Title and abstract screening
Metabolic syndrome among children and adolescents in low and middle income countries: a systematic review and meta-analysis	Excluded	Title and abstract screening
Metabolic syndrome among hypertensive patients at University of Gondar Hospital, North West Ethiopia: a cross sectional study	Included
Metabolic syndrome among hypertensive patients at University of Gondar Hospital, North West Ethiopia: A cross sectional study	Excluded	Duplicate
Metabolic syndrome among people living with HIV in Ethiopia: a systematic review and meta-analysis	Excluded	Title and abstract screening
Metabolic syndrome among people with mental illness in sub Saharan Africa: Female gender as a factor. A Systematic review and meta-analysis	Excluded	Title and abstract screening
Metabolic syndrome among residents of Mizan-Aman town, South West Ethiopia, 2017: A cross sectional study	Excluded	Duplicate
Metabolic syndrome among residents of Mizan-Aman town, South West Ethiopia, 2017: A cross sectional study	Excluded	Title and abstract screening
Metabolic syndrome among type 2 diabetic patients in Ethiopia: a cross-sectional study	Included
Metabolic syndrome among type 2 diabetic patients in Ethiopia: A cross-sectional study	Excluded	Duplicate
Metabolic syndrome among type 2 diabetic patients in Sub-Saharan African countries: A systematic review and meta-analysis	Excluded	Duplicate
Metabolic syndrome among type 2 diabetic patients in Sub-Saharan African countries: A systematic review and meta-analysis	Excluded	Title and abstract screening
Metabolic Syndrome Among Working Adults in Eastern Ethiopia	Excluded	Duplicate
Metabolic syndrome among working adults in eastern ethiopia	Excluded	Title and abstract screening
Metabolic syndrome and associated factors among outpatients of Jimma University Teaching Hospital	Excluded	Title and abstract screening
Metabolic syndrome and associated factors among psychiatric patients in Jimma University Specialized Hospital, South West Ethiopia	Included
Metabolic syndrome and associated factors among psychiatric patients in Jimma University Specialized Hospital, South West Ethiopia	Excluded	Duplicate
Metabolic syndrome and associated factors among severely ill psychiatric and non-psychiatric patients: a comparative cross-sectional study in Eastern Ethiopia	Excluded	Duplicate
Metabolic syndrome and associated factors among severely ill psychiatric and non-psychiatric patients: a comparative cross-sectional study in Eastern Ethiopia	Excluded	Title and abstract screening
Metabolic syndrome and its associated factors among epileptic patients at Dessie Comprehensive Specialized Hospital, Northeast Ethiopia; a hospital-based comparative cross-sectional study	Included
Metabolic syndrome and its associated factors among epileptic patients at Dessie Comprehensive Specialized Hospital, Northeast Ethiopia; a hospital-based comparative cross-sectional study	Excluded	Duplicate
Metabolic Syndrome and Its Associated Factors Among Type 2 Diabetic Patients in Hawassa City, Southern Ethiopia	Excluded	Title and abstract screening
Metabolic syndrome and its associated factors among type 2 diabetic patients in Mizan-Tepi University Teaching Hospital, Southwest Ethiopia Region	Excluded	Different indication
Metabolic Syndrome and Its Associated Factors among Type 2 Diabetic Patients in Southwest Ethiopia, 2021/2022	Excluded	Different outcome
Metabolic Syndrome and Its Associated Factors among Type 2 Diabetic Patients in Southwest Ethiopia, 2021/2022	Excluded	Different indication
Metabolic syndrome and its associated factors in Ethiopia: A systematic review and meta-analysis	Excluded	Duplicate
Metabolic syndrome and its associated factors in Ethiopia: A systematic review and meta-analysis	Excluded	Title and abstract screening
Metabolic syndrome and its predictors among adults seeking medical care: A trending public health concern	Excluded	Different population
Metabolic syndrome and lifestyle factors among type 2 diabetes mellitus patients in Dessie Referral Hospital, Amhara region, Ethiopia	Included
Metabolic syndrome and lifestyle factors among type 2 diabetes mellitus patients in Dessie Referral Hospital, Amhara region, Ethiopia	Excluded	Duplicate
Metabolic syndrome and the risk of consuming street food among commercial taxi drivers in South Africa. a cross-sectional study	Excluded	Title and abstract screening
Metabolic syndrome distributions in dietary diversity score groups and its associated factors among adults in the urban community of Jimma, Southwest Ethiopia: a community based cross- sectional study	Excluded	Duplicate
Metabolic syndrome distributions in dietary diversity score groups and its associated factors among adults in the urban community of Jimma, Southwest Ethiopia: a community based cross- sectional study	Excluded	Title and abstract screening
Metabolic syndrome in patients with type 2 diabetes mellitus at Adama Hospital Medical College, Ethiopia: a hospital-based cross-sectional study	Excluded	Different outcome
Metabolic syndrome, associated factors and optimal waist circumference cut points: findings from a cross-sectional community-based study in the elderly population in Asmara, Eritrea	Excluded	Title and abstract screening
Methanolic Extract of Myrsine africana Leaf Ameliorates Hyperglycemia and Dyslipidemia in Alloxan-Induced Diabetic Albino Mice	Excluded	Title and abstract screening
Minimum acceptable diet and its associated factors among children aged 6-23 months in Lalibela, northeast Ethiopia: a community-based cross-sectional study	Excluded	Title and abstract screening
Modelling and Prediction of Atherogenic Index of Plasma Against Cardiometabolic Risk	Excluded	Title and abstract screening
Modifiable cardiovascular disease risk factors among adults in southern Ethiopia: a community-based cross-sectional study	Excluded	Duplicate
Modifiable cardiovascular disease risk factors among adults in southern Ethiopia: a community-based cross-sectional study	Excluded	Title and abstract screening
Modulation of the Innate Immune Response by Targeting Toll-like Receptor 4 Signalling: Exploring the Role of Natural Products	Excluded	Title and abstract screening
Molecular determinants and prevalence of the different body composition phenotypes in a Maltese cohort	Excluded	Title and abstract screening
Neighbourhood environment, physical activity and adiposity among adolescents in India	Excluded	Title and abstract screening
Neurocognitive impairment in treated HIV-infected adults: A perspective from a tertiary care center in Ethiopia	Excluded	Title and abstract screening
Non-Alcoholic Fatty Liver Disease and Associated Factors among Type 2 Diabetic Patients in Southwest Ethiopia	Excluded	Different outcome
Non-alcoholic fatty liver disease and liver fibrosis in persons with type 2 diabetes mellitus in Ghana: a study of prevalence, severity, and contributing factors using transient elastography	Excluded	Title and abstract screening
Non-communicable disease risk factor profile among public employees in a regional city in northern Ethiopia	Excluded	Title and abstract screening
Non-pharmacological labor pain management and associated factor among skilled birth attendants in Amhara Regional State health institutions, Northwest Ethiopia	Excluded	Title and abstract screening
Obesity among type 2 diabetes mellitus at Sidama Region, Southern Ethiopia	Excluded	Duplicate
Obesity and the nutrition transition in Sub‐Saharan Africa	Excluded	Title and abstract screening
Obesity Indices for Identifying Metabolic Syndrome Among Type Two Diabetes Patients Attending Their Follow-Up in Dessie Referral Hospital, North east Ethiopia	Excluded	Different outcome
Obstructive sleep apnea risk and determinant factors among type 2 diabetes mellitus patients at the chronic illness clinic of the University of Gondar Comprehensive Specialized Hospital, Northwest Ethiopia	Excluded	Title and abstract screening
Occupational stress and associated factors among health care professionals in Ethiopia: a systematic review and meta-analysis	Excluded	Title and abstract screening
Optimal cut-off for obesity and markers of metabolic syndrome for Ethiopian adults	Excluded	Title and abstract screening
Original research Presentation and character for adult patients with diabetes in Libya	Excluded	Title and abstract screening
Outcome of burn injury and associated factor among patient visited at Addis Ababa burn, emergency and trauma hospital: a two years hospital-based cross-sectional study	Excluded	Title and abstract screening
Overweight and Obesity among Asian Indian Adults: A Systematic Review and Meta-analysis	Excluded	Title and abstract screening
Patient journey for hypertension and dyslipidemia in Saudi Arabia: highlighting the evidence gaps	Excluded	Title and abstract screening
Patient satisfaction and associated factor at red cross pharmacies in Addis Ababa, Ethiopia	Excluded	Title and abstract screening
Patient-related factors that affect adherence to anti-hypertensive therapy at Komfo Anokye Teaching Hospital	Excluded	Title and abstract screening
Patients'/clients' expectation toward and satisfaction from pharmacy services	Excluded	Title and abstract screening
Patterns and determinants of dyslipidemias among patients with type 2 diabetes mellitus at Kenyatta National Hospital.	Excluded	Title and abstract screening
Physical activity and metabolic syndrome among Ethiopian adults	Excluded	Title and abstract screening
Poor Routine Healthcare System Data Quality is a Major Obstacle to Clinical and Epidemiological Surgical Research in Developing Countries	Excluded	Title and abstract screening
Poor Self-Care Practices and Being Urban Resident Strongly Predict Chronic Complications Among Patients with Type 2 Diabetes in Eastern Ethiopia: A Hospital-Based Cross-Sectional Study	Included
Poor sleep quality and suicidal ideation among pregnant women during COVID-19 in Ethiopia: systematic review and meta-analysis	Excluded	Title and abstract screening
Postabortion contraceptive use in Bahir Dar, Ethiopia: A cross sectional study	Excluded	Title and abstract screening
Potentially inappropriate medications use among older adults with dyslipidaemia	Excluded	Cut-off value
Practice and Associated Factors of Health Professionals towards Citizens' Charter at Jimma University Medical Center	Excluded	Title and abstract screening
Preclinical atherosclerosis in Eastern Africa: Results from a pediatric ethiopian cohort	Excluded	Duplicate
Preclinical Atherosclerosis in Eastern Africa: Results From a Pediatric Ethiopian Cohort	Excluded	Title and abstract screening
Prediabetes and Diabetes Prevention Initiatives in Latin America (LA)	Excluded	Title and abstract screening
Predictors of lipid profile abnormalities among patients with metabolic syndrome in southwest ethiopia: A cross-sectional study	Included
Premature Graying of Hair: An Independent Risk Marker for Coronary Artery Disease in Smokers - A Retrospective Case Control Study	Excluded	Title and abstract screening
Premature Vascular Aging in Precipitous Stroke in a Middle-Income Country	Excluded	Title and abstract screening
Presentations of new onset Type 1 Diabetes Mellitus in children	Excluded	Title and abstract screening
Prevalance and clinical profile of metabolic syndrome in hypertensive patients and its correlation with insulin resistance	Excluded	Different outcome
Prevalence and Associated Factor of Brown Adipose Tissue: Systematic Review and Meta-Analysis	Excluded	Title and abstract screening
Prevalence and associated factor of Campylobacter species among less than 5-year-old children in Ethiopia: a systematic review and meta-analysis	Excluded	Title and abstract screening
Prevalence and Associated Factors of Chronic Kidney Disease among Adult Hypertensive Patients at Northwest Amhara Referral Hospitals, Northwest Ethiopia, 2020	Excluded	Cut-off value
Prevalence and Associated Factors of Chronic Kidney Disease among Adult Hypertensive Patients at Northwest Amhara Referral Hospitals, Northwest Ethiopia, 2020	Excluded	Title and abstract screening
Prevalence and associated factors of chronic kidney disease among adult hypertensive patients in Tigray teaching hospitals: a cross-sectional study	Included
Prevalence and associated factors of chronic kidney disease among adult hypertensive patients in Tigray teaching hospitals: a cross-sectional study	Excluded	Duplicate
Prevalence and Associated Factors of Dyslipidemia Among Psychiatric Patients on Antipsychotic Treatment at Hawassa University Comprehensive Specialized Hospital	Included
Prevalence and associated factors of dyslipidemia among psychiatric patients on antipsychotic treatment at Hawassa University Comprehensive Specialized Hospital	Excluded	Duplicate
Prevalence and associated factors of hypertension complications among hypertensive patients at University of Gondar Comprehensive Specialized Referral Hospital	Excluded	Title and abstract screening
Prevalence and associated factors of khat chewing among pregnant women: A Systematic Review and Meta-analysis	Excluded	Title and abstract screening
Prevalence and Associated Factors of Metabolic Syndrome Among Patients with Severe Mental Illness at Hawassa, Southern-Ethiopia	Included
Prevalence and associated factors of metabolic syndrome among patients with severe mental illness at Hawassa, Southern-Ethiopia	Excluded	Duplicate
Prevalence and associated factors of treatment failure among HIV/AIDS patients on HAART attending University of Gondar Referral Hospital Northwest Ethiopia	Excluded	Title and abstract screening
Prevalence and determinants of multimorbidity, polypharmacy, and potentially inappropriate medication use in the older outpatients: Findings from EuroAgeism H2020 project in Ethiopia	Excluded	Title and abstract screening
Prevalence and determinants of stunting and wasting among public primary school children in Gondar town, northwest, Ethiopia	Excluded	Title and abstract screening
Prevalence and factors associated with depression among hospital admitted patients in South Ethiopia: cross sectional study	Excluded	Title and abstract screening
Prevalence and factors associated with Diabetes retinopathy among type 2 diabetic patients at Northwest Amhara Comprehensive Specialized Hospitals, Northwest Ethiopia 2021	Excluded	Title and abstract screening
Prevalence and Factors Associated with Diabetic Retinopathy among Adult Diabetes Patients in Southeast Ethiopia: A Hospital-Based Cross-Sectional Study	Included
Prevalence and Factors Associated with Dyslipidemia Among People Living with HIV/AIDS on Follow-Up Care at a Tertiary Care Hospital in Ethiopia: A Cross-Sectional Study	Included
Prevalence and factors associated with low back pain among health care providers in public hospitals of Gamo zone, Southern Ethiopia	Excluded	Title and abstract screening
Prevalence and factors associated with type 2 diabetes control in Sub-Saharan Africa: A systematic review and meta-analysis	Excluded	Title and abstract screening
Prevalence and Factors Influencing Diabesity and Diabetes Self-Care Practices among Persons with Type 2 Diabetes Mellitus Living in Rural Area of Tiruvallur District–A Cross Sectional Study	Excluded	Title and abstract screening
Prevalence and Impact of Metabolic Syndrome on Short-Term Prognosis in Patients with Acute Coronary Syndrome: Prospective Cohort Study	Included
Prevalence and impact of metabolic syndrome on short-term prognosis in patients with acute coronary syndrome: Prospective cohort study	Excluded	Duplicate
Prevalence and Pattern of Dyslipidemia in Diabetes Mellitus Patients Admitted in the Department of Cardiology, Mymensingh Medical College Hospital, Mymensingh, Bangladesh.	Excluded	Title and abstract screening
Prevalence and predictors of dyslipidemia among hypertensive patients in Lumame Primary Hospital, Amhara, Ethiopia: A cross-sectional study	Included
Prevalence and predictors of dyslipidemia among hypertensive patients in Lumame Primary Hospital, Amhara, Ethiopia: A cross-sectional study	Excluded	Duplicate
Prevalence and predictors of metabolic syndrome among people living with human immunodeficiency virus (PLWHIV)	Included
Prevalence and risk factors associated with hypertension among urban commuters in Nigeria, South Africa and Zimbabwe	Excluded	Title and abstract screening
Prevalence and Risk Factors of Dyslipidemia among Type 2 Diabetes Patients at a Referral Hospital, North Eastern Ethiopia	Included
Prevalence and Risk Factors of Dyslipidemia among Type 2 Diabetes Patients at a Referral Hospital, North Eastern Ethiopia	Excluded	Duplicate
Prevalence and risk factors of metabolic syndrome in Ethiopia: describing an emerging outbreak in HIV clinics of the sub-Saharan Africa - a cross-sectional study	Excluded	Duplicate
Prevalence and risk factors of metabolic syndrome in Ethiopia: describing an emerging outbreak in HIV clinics of the sub-Saharan Africa – a cross-sectional study	Excluded	Cut-off value
Prevalence and risk factors of pre-hypertension and hypertension among adults in Southeastern Iran: findings from the baseline survey of the Zahedan adult cohort study	Excluded	Title and abstract screening
Prevalence of abdominal obesity and associated risk factors among women civil servants in Addis Ababa, Ethiopia, 2021: an institution-based study	Excluded	Duplicate
Prevalence of abdominal obesity and associated risk factors among women civil servants in Addis Ababa, Ethiopia, 2021: an institution-based study	Excluded	Title and abstract screening
Prevalence of Blood Pressure, Blood Glucose and Serum Lipids Abnormalities Among Ethiopian Immigrants: A Community-Based Cross-Sectional Study	Excluded	Duplicate
Prevalence of Blood Pressure, Blood Glucose and Serum Lipids Abnormalities Among Ethiopian Immigrants: A Community-Based Cross-Sectional Study	Excluded	Title and abstract screening
Prevalence of Clinical Cardiovascular Disease Risk Factors Among HIV Infected Patients on Anti-Retroviral Treatment in a Tertiary Hospital in Ethiopia	Included
Prevalence of Clinical Cardiovascular Disease Risk Factors Among HIV Infected Patients on Anti-Retroviral Treatment in a Tertiary Hospital in Ethiopia	Excluded	Duplicate
Prevalence of comorbidities and its associated factors among type-2 diabetes patients: a hospital-based study in Jashore District, Bangladesh	Excluded	Title and abstract screening
Prevalence of Diabetes and Dyslipidemia Patterns amongst Hypertensive Patients in a Tertiary Cardiac Centre in Kathmandu, Nepal	Excluded	Title and abstract screening
Prevalence of Diabetes Mellitus, Prediabetes and Its Associated Factors in Dessie Town, Northeast Ethiopia: A Community-Based Study	Excluded	Duplicate
Prevalence of diabetes mellitus, prediabetes and its associated factors in dessie town, northeast ethiopia: A community-based study	Excluded	Title and abstract screening
Prevalence of diabetic macular edema and risk factors among diabetic patients at the University of Gondar Tertiary Eye Care and Training Center, North West Ethiopia	Included
Prevalence of diabetic retinopathy and its associated factors among diabetic patients at debre markos referral hospital, Northwest Ethiopia, 2019: Hospital-based cross-sectional study	Excluded	Cut-off value
Prevalence of drug non adherence and associated factors among patients with bipolar disorder at outpatient unit of Amanuel Hospital, Addis Ababa, Ethiopia, 2013	Excluded	Title and abstract screening
Prevalence of dyslipidaemia among HIV-infected patients receiving combination antiretroviral therapy in North Shewa, Ethiopia	Included
Prevalence of dyslipidemia and associated risk factors among adult residents of Mekelle City, Northern Ethiopia	Excluded	Duplicate
Prevalence of dyslipidemia and associated risk factors among adult residents of Mekelle City, Northern Ethiopia	Excluded	Duplicate
Prevalence of dyslipidemia and associated risk factors among adult residents of Mekelle City, Northern Ethiopia	Excluded	Title and abstract screening
Prevalence of dyslipidemia and associated risk factors among adult residents of Shenmu City, China	Excluded	Title and abstract screening
Prevalence of high bloodpressure, hyperglycemia, dyslipidemia, metabolic syndrome and their determinants in Ethiopia: Evidences from the National NCDs STEPS Survey, 2015	Excluded	Duplicate
Prevalence of high bloodpressure, hyperglycemia, dyslipidemia, metabolic syndrome and their determinants in Ethiopia: Evidences from the National NCDs STEPS Survey, 2015	Excluded	Title and abstract screening
Prevalence of highly active antiretroviral therapy associated metabolic abnormalities and lipodystrophy in HIV infected patients	Excluded	Title and abstract screening
Prevalence of Hypercholesterolemia and Awareness of Risk Factors, Prevention and Management Among Adults Visiting Referral Hospital in Ethiopia	Excluded	Different population
Prevalence of Hypercholesterolemia and Awareness of Risk Factors, Prevention and Management Among Adults Visiting Referral Hospital in Ethiopia	Excluded	Different population
Prevalence of lipodystrophy and metabolic syndrome among HIV positive individuals on Highly Active Anti-Retroviral treatment in Jimma, South West Ethiopia	Excluded	Title and abstract screening
Prevalence of low birth weight and its associated factor at birth in Sub-Saharan Africa: A generalized linear mixed model	Excluded	Title and abstract screening
Prevalence of metabolic syndrome among apparently healthy adults in Ogun state, Nigeria	Excluded	Title and abstract screening
Prevalence of metabolic syndrome among children and adolescents in high-income countries: A systematic review and meta-analysis of observational studies	Excluded	Title and abstract screening
Prevalence of metabolic syndrome among patients with schizophrenia in Ethiopia	Included
Prevalence of metabolic syndrome among patients with schizophrenia in Ethiopia	Excluded	Duplicate
Prevalence of metabolic syndrome and associated factors among psychiatric patients at University of Gondar Comprehensive Specialized Hospital, Northwest Ethiopia	Excluded	Duplicate
Prevalence of metabolic syndrome and associated factors among psychiatric patients at University of Gondar Comprehensive Specialized Hospital, Northwest Ethiopia	Excluded	Title and abstract screening
Prevalence of Metabolic Syndrome and Associated Factors in Yobe State Provence of Nigeria	Excluded	Title and abstract screening
Prevalence of Metabolic Syndrome and Factors Associated With It Among Adults of West Gojjam: A Community-Based Cross-Sectional Study	Excluded	Duplicate
Prevalence of metabolic syndrome and factors associated with it among adults of west Gojjam: A community-based cross-sectional study	Excluded	Title and abstract screening
Prevalence of Musculoskeletal Pain Among Academic Staff of Mekelle University, Ethiopia	Excluded	Title and abstract screening
Prevalence of peripheral arterial disease in patients with type 2 diabetes mellitus (a comparative study between patients of Asian and African ethnicities in Dar es salaam, Tanzania)	Excluded	Title and abstract screening
Prevalence of Prediabetes and Related Modifiable Cardiovascular Risk Factors Among Employees of Ayder Comprehensive Specialized Hospital, Tigray, Northern Ethiopia	Excluded	Title and abstract screening
Prevalence of Prediabetes and Related Modifiable Cardiovascular Risk Factors Among Employees of Ayder Comprehensive Specialized Hospital, Tigray, Northern Ethiopia	Excluded	Duplicate
Prevalence of Primary Tooth Extraction and Its Associated Factors Among Under-Five-Year-Old Children in Debre Tabor Town, North-Central Ethiopia: Community-Based Cross-Sectional Study	Excluded	Title and abstract screening
Prevalence of tooth decay and associated factors among ethiopian patients	Excluded	Title and abstract screening
Prevalence of uncontrolled hypertension in people with comorbidities in sub-Saharan Africa: a systematic review and meta-analysis	Excluded	Title and abstract screening
Prevalence of visual impairment and associated factors among primary schoolchildren in Addis Ababa, Central Ethiopia	Excluded	Title and abstract screening
Prevalence, Antimicrobial Resistance, and Associated Factors of Streptococcus pneumoniae Colonization Rate among Old-Age Patients with Respiratory Tract Infection Attending Sheik Hassan Yebere Referral and Karamara General Hospitals, Jigjiga, Ethiopia	Excluded	Title and abstract screening
Prevalence, characteristics and predicting risk factors of adverse drug reactions among hospitalized older adults: A systematic review and meta-analysis	Excluded	Title and abstract screening
Prevalence, patterns and determinants of dyslipidaemia among South African adults with comorbidities	Excluded	Title and abstract screening
Prevalence, Perceived Barriers, Predictors And Associated Biomarkers Of Weight Loss Maintenance Success Among Previous Participants Of A Commercial Weight Loss Programme In Accra, Ghana.	Excluded	Title and abstract screening
Prevalent, uncontrolled, and undiagnosed diabetes mellitus among urban adults in Dire Dawa, Eastern Ethiopia: A population-based cross-sectional study	Excluded	Title and abstract screening
Private college students’ knowledge, attitudes, practice, and associated factors towards the prevention of covid19 in Gondar town	Excluded	Title and abstract screening
Proportion of Pregnancy Induced Hypertension Among Antenatal Mothers in a Tertiary Care Hospital	Excluded	Title and abstract screening
Rate of glycemic control and associated factors among type two diabetes mellitus patients in Ethiopia: A cross sectional study	Excluded	Title and abstract screening
Rate of prescribing statins for primary prevention of atherosclerotic cardiovascular disease in diabetic patients	Excluded	Different outcome
Relationship between lipid profiles and hypertension: a cross-sectional study of 62,957 Chinese adult males	Excluded	Title and abstract screening
Relationships of diabetes self‐care behaviours to glycaemic control in adults with type 2 diabetes and comorbid heart failure	Excluded	Title and abstract screening
Renal Function Abnormalities among Patients with Acute Stroke at a Tertiary Hospital in Ethiopia	Included
Research Article Factors Associated with Poor Glycemic and Lipid Levels in Ambulatory Diabetes Mellitus Type 2 Patients in Asmara, Eritrea: A Cross-Sectional Study	Excluded	Title and abstract screening
Research Article Suboptimal Blood Pressure Control, Associated Factors, and Choice of Antihypertensive Drugs among Type 2 Diabetic Patients at KCMC, Tanzania	Excluded	Title and abstract screening
Retinopathy among Adult Diabetics and Its Predictors in Northwest Ethiopia	Excluded	Title and abstract screening
Risk assessment of amputation in patients with diabetic foot	Excluded	Title and abstract screening
Risk factors for hypertension and diabetes comorbidity in a Korean population: A cross-sectional study	Excluded	Title and abstract screening
Risk factors for the development of metabolic disorders: A review of hormonal and enzymatic perspectives	Excluded	Title and abstract screening
Risk factors of metabolic syndrome among hypertensive patients at Hawassa University Comprehensive Specialized Hospital, Southern Ethiopia	Included
Risk factors of metabolic syndrome among hypertensive patients at Hawassa University comprehensive specialized hospital, Southern Ethiopia	Excluded	Duplicate
Risk factors of microvascular complications among type 2 diabetic patients using cox proportional hazards models: a cohort study in tabuk Saudi Arabia	Excluded	Title and abstract screening
Ruolo dei polimorfismi genetici nella diagnosi dei noduli tiroidei e della fisiopatologia gonadica	Excluded	Title and abstract screening
Selected clinical risk factors for lifestyle diseases in relation to the current dietary practices of sponsored vs. non-sponsored African university students in Durban	Excluded	Title and abstract screening
Self-reported health and smoking status, and body mass index: a case-control comparison based on GEN SCRIP (GENetics of SChizophRenia In Pakistan) data	Excluded	Title and abstract screening
Serum Biomarkers For Risk Of Cardiovascular Disease In Patients On Highly Active Antiretroviral Therapy In Homa-Bay County Referral Hospital, Kenya	Excluded	Title and abstract screening
Serum electrolytes disorder and its associated factors among adults admitted with metabolic syndrome in Jimma Medical Center, South West Ethiopia: Facility based crossectional study	Included
Serum electrolytes disorder and its associated factors among adults admitted with metabolic syndrome in Jimma Medical Center, South West Ethiopia: Facility based crossectional study	Excluded	Duplicate
Serum magnesium levels among type 2 diabetes mellitus patients attending the diabetes out-patient clinic in Kenyatta National Hospital	Excluded	Title and abstract screening
Sex and area differences in the association between adiposity and lipid profile in Malawi	Excluded	Title and abstract screening
Sexual violence and other complications of corona virus in amhara metropolitan cities, Ethiopia	Excluded	Title and abstract screening
Sglt-2 Inhibitors Users Profile Recruited Through a Pharmacy-based Intensive Monitoring Study: Analysis of the Pharmacotherapeutic Profile, Drug-drug Interactions, and Comparison with the Population of the Randomized Controlled Trials	Excluded	Title and abstract screening
Sleeping duration, physical activity, alcohol drinking and other risk factors as potential attributes of metabolic syndrome in adults in Ethiopia: A hospital-based cross-sectional study	Excluded	Title and abstract screening
Sleeping duration, physical activity, alcohol drinking and other risk factors as potential attributes of metabolic syndrome in adults in Ethiopia: A hospital-based cross-sectional study	Excluded	Duplicate
SOCIO-DEMOGRAPHIC DETERMINANTS AND PREVALENCE OF COMORBID HYPERTENSION AND DIABETES IN ALGERIA: EVIDENCE FROM NON COMMUNICABLE DISEASE RISK FACTOR STEPS SURVEY (2016-2017)..	Excluded	Title and abstract screening
Spatial variation of overweight/obesity and associated factor among reproductive age group women in Ethiopia, evidence from EDHS 2016	Excluded	Title and abstract screening
Spectrum of musculoskeletal disorders in Nigerians with types 2 diabetes mellitus: prevalence and predictors	Excluded	Title and abstract screening
Stroke and dyslipidaemia in Africa: a meta-analysis of case-control studies	Excluded	Title and abstract screening
Stroke services in Africa: What is there and what is needed	Excluded	Title and abstract screening
Suboptimal blood pressure control, associated factors, and choice of antihypertensive drugs among type 2 diabetic patients at KCMC, Tanzania	Excluded	Title and abstract screening
Suicidal ideation and attempt among people living with HIV/AIDS in selected public hospitals: Central Ethiopia	Excluded	Title and abstract screening
Suicidal ideation, attempt and associated factor among secondary school students in Harari regional state, Eastern Ethiopia. A multi-center cross-sectional study	Excluded	Title and abstract screening
Sustainability of the health system, complex decision making and using data to inform action	Excluded	Title and abstract screening
Symptomatic Dry Eye Disease and Associated Factors Among Adult Diabetic Patients in Adare General Hospital, Hawassa City, Southern Ethiopia, 2023	Excluded	Title and abstract screening
SystEmatic review and meta-aNAlysis of infanT and young child feeding Practices (ENAT-P) in Ethiopia: Protocol	Excluded	Title and abstract screening
Telephone based weight loss intervention: Relevance for developing countries	Excluded	Title and abstract screening
Temporal trends in overweight and obesity and chronic disease risks among adolescents and young adults: A ten-year review at a tertiary institution in Nigeria	Excluded	Title and abstract screening
The Association between Physical Activity and the Metabolic Syndrome among Type 2 Diabetes Patients in Gaza Strip, Palestine	Excluded	Title and abstract screening
The association of aspartate transaminase-to-alanine transaminase ratio and metabolic syndrome among HIV patients in Sidama Region, South Ethiopia	Excluded	Title and abstract screening
The association of BMI and blood pressure measurements with depressive and quality of life scores in university students	Excluded	Title and abstract screening
The association of Helicobacter Pylori infection with dyslipidaemia and other atherogenic factors in dyspeptic patients at St. Paul's Hospital Millennium Medical College	Included
The association of lipid-lowering therapy and blood pressure control among outpatients with hypertension at the Felege Hiwot Comprehensive Specialized Hospital, Northwest Ethiopia	Excluded	Different outcome
The association of serum lipid levels with breast cancer risks among women with breast cancer at felege hiwot comprehensive specialized hospital, Northwest Ethiopia	Included
The burden of metabolic syndrome in patients living with HIV/AIDS receiving care at referral hospitals of Northwest Ethiopia: A hospital-based cross-sectional study, 2019	Excluded	Different outcome
The burden of metabolic syndrome in patients living with HIV/AIDS receiving care at referral hospitals of Northwest Ethiopia: A hospital-based cross-sectional study, 2019	Excluded	Different outcome
The burden of stroke and modifiable risk factors in Ethiopia: A systemic review and meta-analysis	Excluded	Title and abstract screening
The Co-Utilization of Oral Rehydration Solution and Zinc for Treating Diarrhea and Its Associated Factors Among Under-Five Children in Ethiopia: Further Analysis of EDHS 2016	Excluded	Title and abstract screening
The development of a nutrient profiling model assessing healthfulness of packaged foods for adults in the low-income context of South Africa	Excluded	Title and abstract screening
The differences in functional recovery between patients with stroke who are HIV positive and those who are HIV negative	Excluded	Duplicate
The differences in functional recovery between patients with stroke who are HIV positive and those who are HIV negative	Excluded	Title and abstract screening
The effect of hypertension comorbidity in type 2 diabetes on inflammation, cardiovascular risk and hepatorenal function.	Excluded	Different outcome
The Global Diet Quality Score is inversely associated with nutrient inadequacy, low midupper arm circumference, and anemia in rural adults in ten sub-Saharan African countries	Excluded	Title and abstract screening
The global magnitude of metabolic syndrome among antiretroviral therapy (ART) exposed and ART-naïve adult HIV-infected patients in gedio-zone, southern Ethiopia: Comparative cross-sectional study, using the Adult Treatment Panel III criteria	Included
The global magnitude of metabolic syndrome among antiretroviral therapy (ART) exposed and ART-naïve adult HIV-infected patients in gedio-zone, southern Ethiopia: Comparative cross-sectional study, using the Adult Treatment Panel III criteria	Excluded	Duplicate
The Hidden Burden of Diabetes Mellitus in an Urban Community of Southwest Ethiopia	Excluded	Title and abstract screening
The hypertension and hyperlipidemia status among type 2 diabetic patients in the community and influencing factors analysis of glycemic control	Excluded	Different outcome
The incidence of metabolic syndrome amongst a group of migrants to Qatar employed in Hamad Medical Corporation 24 months post-migration: a prospective longitudinal observational cohort study.	Excluded	Title and abstract screening
The magnitude and associated factors of intraoperative shivering after cesarean section delivery under Spinal anesthesia’’: A cross sectional study	Excluded	Title and abstract screening
The magnitude and associated factors of post-operative pain at Debre Tabor compressive specialized hospital, Debre Tabor Ethiopia, 2018	Excluded	Title and abstract screening
The magnitude of anemia and associated factors among pregnant women attending public institutions of Shire Town, Shire, Tigray, Northern Ethiopia, 2018	Excluded	Title and abstract screening
The magnitude of chronic diabetes complications and its associated factors among diabetic patients attending the general hospitals in Tigray region, Northern Ethiopia	Excluded	Title and abstract screening
The Magnitude of NCD Risk Factors in Ethiopia: Meta-Analysis and Systematic Review of Evidence	Excluded	Duplicate
The Magnitude of NCD Risk Factors in Ethiopia: Meta-Analysis and Systematic Review of Evidence	Excluded	Title and abstract screening
The metabolic ghetto: an evolutionary perspective on nutrition, power relations and chronic disease	Excluded	Title and abstract screening
The metabolic syndrome and renal function in an African cohort infected with Human Immunodeficiency Virus for at least 5 years	Excluded	Title and abstract screening
The need for screening, early diagnosis, and prediction of chronic kidney disease in people with diabetes in low-and middle-income countries—a review of the current literature	Excluded	Title and abstract screening
The prevalence and predictors of domestic violence among pregnant women in Southeast Oromia, Ethiopia	Excluded	Title and abstract screening
The prevalence and predictors of Stroke among atrial fibrillation patients attending at Gondar University Referral Hospital, Northwest Ethiopia	Excluded	Title and abstract screening
The prevalence and root causes of delay in seeking healthcare among mothers of under five children with pneumonia in hospitals of Bahir Dar city, North West Ethiopia	Excluded	Title and abstract screening
The prevalence of diabetes, hypertension and obesity among immigrants from East Africa and the former Soviet Union: A retrospective comparative 30-year cohort study	Excluded	Title and abstract screening
The prevalence of impaired fasting glucose and undiagnosed diabetes mellitus and associated risk factors among adults living in a rural Koladiba town, northwest Ethiopia	Excluded	Duplicate
The prevalence of impaired fasting glucose and undiagnosed diabetes mellitus and associated risk factors among adults living in a rural Koladiba town, northwest Ethiopia	Excluded	Title and abstract screening
The prevalence of low dose aspirin use for prevention of adverse cardiovascular events and its associated factors among patients with diabetes mellitus: A hospital based cross-sectional study	Excluded	Different indication
The prevalence of macro and microvascular complications of DM among patients in Ethiopia 1990–2017: Article review	Excluded	Title and abstract screening
The Prevalence of Metabolic Syndrome Among Hypertensive Patients in Hadramout: A Hospital-based Study	Excluded	Different outcome
The Prevalence of Metabolic Syndrome and Its Components among Type 2 Diabetes Mellitus Patients at a Tertiary Hospital, Northwest Ethiopia	Included
The Prevalence of Metabolic Syndrome and Its Components among Type 2 Diabetes Mellitus Patients at a Tertiary Hospital, Northwest Ethiopia	Excluded	Duplicate
The Prevalence of Metabolic Syndrome and Its Related Factors among Adults in Palestine: A Meta-Analysis	Excluded	Title and abstract screening
The Prevalence of Metabolic Syndrome in Ethiopian Population: A Systematic Review and Meta-analysis	Excluded	Duplicate
The Prevalence of Metabolic Syndrome in Ethiopian Population: A Systematic Review and Meta-analysis	Excluded	Title and abstract screening
The prevalence of underweight and overweight/obesity and its correlates among adults in Laos: a cross-sectional national population-based survey, 2013	Excluded	Title and abstract screening
The prevalence of underweight, overweight/obesity and their related lifestyle factors in Indonesia, 2014–2015	Excluded	Title and abstract screening
The prevalence, clinical features and management of periphral neuropathy among diabetic patients in Tikur Anbessa and St. Paul's Specialized University Hospitals, Addis Ababa, Ethiopia	Excluded	Title and abstract screening
The psychological impact of COVID-19 pandemic and associated factors among college and university students in Ethiopia: a systematic review and meta-analysis, 2022	Excluded	Title and abstract screening
The role of vitamin B12 deficiency on hepatic metabolism of lipids	Excluded	Title and abstract screening
The roles of TRAF3 mutation in the oncogenic progression and drug response of multiple myeloma	Excluded	Title and abstract screening
Time to first optimal glycemic control and its predictors among type 1 diabetic children in Bahir Dar city public referral hospitals, North West Ethiopia: a retrospective follow up study	Excluded	Title and abstract screening
Time to sputum culture conversion and its associated factors among multidrug-resistant tuberculosis patients in Eastern Africa: A systematic review and meta-analysis	Excluded	Title and abstract screening
Treatment of dyslipidemia in HIV	Excluded	Cut-off value
Treatment Outcome and Its Determinants among Patients Admitted to Stroke Unit of Jimma University Medical Center, Southwest Ethiopia	Included
Treatment Outcomes and Associated Factors among Hospitalized Stroke Patients at Shashemene Referral Hospital, Ethiopia	Excluded	Title and abstract screening
Trichomonas vaginalis and Associated Factors among Pregnant Women Attending Antenatal Care at Bule Hora University Teaching Hospital, Oromia Region, Southern Ethiopia	Excluded	Title and abstract screening
Triple burden of malnutrition and role of anaemia in the development of complications associated with type 1 diabetes in Indian children and youth	Excluded	Title and abstract screening
Trisomy 21 and Diabetes: Assessing the Risk of Type 1 Diabetes in Persons with Down Syndrome for Ages Less than 20 Years in Special Schools in Guyana	Excluded	Title and abstract screening
Type 2 diabetes in people with a psychiatric disorder–an exploration of the prevalence, incidence, and potential mediating mechanisms	Excluded	Title and abstract screening
Type 2 diabetes, cardiovascular risk factors and offspring overweight and obesity 5 to 6 years after hyperglycaemia first detected in pregnancy in Cape Town, South Africa	Excluded	Title and abstract screening
Umbilical Cord Care Practices and Associated Factor Among Mothers of Neonates Visiting Mizan-Tepi University Teaching Hospital Southwest Ethiopia 2021	Excluded	Title and abstract screening
Uncontrolled hypertension among people with comorbidities in	Excluded	Duplicate
Uncontrolled hypertension among people with comorbidities in Sub-Saharan Africa	Excluded	Title and abstract screening
Understanding diabetes heterogeneity: key steps towards precision medicine in diabetes	Excluded	Title and abstract screening
Understanding the national evidence on the double burden of malnutrition in Ethiopia for the implications of research gap identifications: a scoping review	Excluded	Title and abstract screening
Unintended Pregnancy and Associated Factors among Pregnant Women Attending Antenatal Care at Bako Tibe District Public Health Facility, Oromia Region, Ethiopia	Excluded	Title and abstract screening
Unmet need for family planning and its associated factor among women of reproductive age in Debre Berhan Town, Amhara, Ethiopia	Excluded	Title and abstract screening
Utility of Obesity Indicators for Predicting Hypertension among Older Persons in Limpopo Province, South Africa	Excluded	Title and abstract screening
Utilization of long acting and permanent contraceptive methods and associated factor among women of reproductive age in west Guji zone, Southwest Ethiopia	Excluded	Title and abstract screening
Vitamin D and Human Health: from the Gamete to the Grave”: Report on a meeting held at Queen Mary University of London, 23rd–25th April 2014	Excluded	Title and abstract screening
Vitamin D deficiency and its associated factors among patients with type 2 diabetes mellitus: a systematic review and meta-analysis	Excluded	Duplicate
Vitamin D deficiency and its associated factors among patients with type 2 diabetes mellitus: a systematic review and meta-analysis	Excluded	Title and abstract screening
Which age group is peak for onset of diabetes among mid-adulthood urban population in West Ethiopia?	Excluded	Title and abstract screening
Willingness to Pay for Social Health Insurance and Associated Factors among Health Care Providers in Addis Ababa, Ethiopia	Excluded	Title and abstract screening
